# Supplementary material for: Quantitative LC–MS/MS uncovers the regulatory role of autophagy in immune thrombocytopenia
Source: Cancer Cell Int. 2021 Oct 18;21:548. doi: 10.1186/s12935-021-02249-4 (PMC8524881; doi:10.1186/s12935-021-02249-4)
Supplement: Supplementary file 1 — Additional file 1: Table 1. The description of KEGG pathway. [file 12935_2021_2249_MOESM1_ESM.xlsx]

## Sheet: Up
KEGG pathway	Mapping	Background	All Mapping	All Background	Fold enrichment	Fisher's exact test p value	-log10(p value)	Related proteins
hsa04610 Complement and coagulation cascades	5	48	15	440	3.06	0.0162564	1.79	P00740 P04003 P02675 P20851 P04275

## Sheet: Up Pathway2Protein
KEGG pathway	Fisher's exact test p value	Protein accession	Protein description	Ratio	Regulated Type	P value	Gene name	Sequence coverage [%]	Mol. weight [kDa]	Score	MS/MS Counts	Peptides	Unique peptides	MS/MS Count C_1	MS/MS Count C_2	MS/MS Count C_3	MS/MS Count C_4	MS/MS Count ITP1_1	MS/MS Count ITP1_2	MS/MS Count ITP1_3	MS/MS Count ITP1_4	MS/MS Count ITP2_1	MS/MS Count ITP2_2	MS/MS Count ITP2_3	Peptides C_1	Peptides C_2	Peptides C_3	Peptides C_4	Peptides ITP1_1	Peptides ITP1_2	Peptides ITP1_3	Peptides ITP1_4	Peptides ITP2_1	Peptides ITP2_2	Peptides ITP2_3	Unique peptides C_1	Unique peptides C_2	Unique peptides C_3	Unique peptides C_4	Unique peptides ITP1_1	Unique peptides ITP1_2	Unique peptides ITP1_3	Unique peptides ITP1_4	Unique peptides ITP2_1	Unique peptides ITP2_2	Unique peptides ITP2_3	iBAQ C_1	iBAQ C_2	iBAQ C_3
hsa04610 Complement and coagulation cascades	0.0162564	P00740	Coagulation factor IX	1.648	Up	0.0458	F9	41	51.778	323.31	109	15	15	7	11	10	6	10	10	10	9	14	10	12	12	11	10	10	10	11	11	12	13	11	11	12	11	10	10	10	11	11	12	13	11	11	211810000	271170000	189310000
hsa04610 Complement and coagulation cascades	0.0162564	P04003	C4b-binding protein alpha chain	1.539	Up	0.0182801	C4BPA	62.3	67.033	323.31	945	33	32	91	68	77	73	81	92	100	98	93	90	82	31	33	27	25	26	33	26	30	24	27	30	30	32	26	25	25	32	25	29	24	26	29	3047200000	4502000000	4010000000
hsa04610 Complement and coagulation cascades	0.0162564	P02675	Fibrinogen beta chain	2.134	Up	0.038804	FGB	74.3	55.928	323.31	714	37	31	79	56	53	39	76	111	48	64	66	59	63	35	32	32	29	34	37	29	32	33	34	30	29	26	26	23	28	31	23	26	27	28	26	2767400000	1768200000	2413400000
hsa04610 Complement and coagulation cascades	0.0162564	P20851	C4b-binding protein beta chain	1.628	Up	0.0095616	C4BPB	48.8	28.357	51.954	160	10	10	13	15	10	9	13	19	14	17	17	19	14	9	7	8	7	9	9	7	9	8	9	6	9	7	8	7	9	9	7	9	8	9	6	570440000	533720000	431030000
hsa04610 Complement and coagulation cascades	0.0162564	P04275	von Willebrand factor	3.077	Up	0.00147692	VWF	26.4	309.26	323.31	353	59	59	18	16	26	12	36	46	39	55	19	39	47	26	21	33	19	35	44	41	45	28	42	40	26	21	33	19	35	44	41	45	28	42	40	8507200	7019600	17379000
hsa04611 Platelet activation	0.132703	P02675	Fibrinogen beta chain	2.134	Up	0.038804	FGB	74.3	55.928	323.31	714	37	31	79	56	53	39	76	111	48	64	66	59	63	35	32	32	29	34	37	29	32	33	34	30	29	26	26	23	28	31	23	26	27	28	26	2767400000	1768200000	2413400000
hsa04611 Platelet activation	0.132703	P04275	von Willebrand factor	3.077	Up	0.00147692	VWF	26.4	309.26	323.31	353	59	59	18	16	26	12	36	46	39	55	19	39	47	26	21	33	19	35	44	41	45	28	42	40	26	21	33	19	35	44	41	45	28	42	40	8507200	7019600	17379000
hsa04640 Hematopoietic cell lineage	0.169025	P07333	Macrophage colony-stimulating factor 1 receptor	1.862	Up	0.0030364	CSF1R	5.6	107.98	41.237	26	4	4	1	4	1	2	2	5	2	2	3	2	2	3	4	3	3	4	4	3	4	4	2	3	3	4	3	3	4	4	3	4	4	2	3	4190300	7776200	6029100
hsa04640 Hematopoietic cell lineage	0.169025	P02786	Transferrin receptor protein 1	4.066	Up	0.025395	TFRC	10.7	84.87	9.3186	15	7	7	0	1	1	0	2	0	2	4	1	4	0	1	3	1	0	3	3	3	6	1	5	0	1	3	1	0	3	3	3	6	1	5	0	922240	1377600	1054300
hsa04141 Protein processing in endoplasmic reticulum	0.121091	P33908	"Mannosyl-oligosaccharide 1,2-alpha-mannosidase IA"	2.429	Up	0.0026026	MAN1A1	17	72.968	19.682	44	10	10	4	4	5	2	4	4	5	3	4	6	3	7	8	7	5	7	6	8	7	7	7	7	7	8	7	5	7	6	8	7	7	7	7	7735200	15611000	16105000
hsa04141 Protein processing in endoplasmic reticulum	0.121091	Q12907	Vesicular integral-membrane protein VIP36	2.23	Up	0.043318	LMAN2	9	40.228	18.64	18	3	3	1	1	3	0	1	3	2	2	3	0	2	1	1	2	1	1	3	2	2	2	0	2	1	1	2	1	1	3	2	2	2	0	2	2029200	2258600	1433600
hsa05133 Pertussis	0.144581	P04003	C4b-binding protein alpha chain	1.539	Up	0.0182801	C4BPA	62.3	67.033	323.31	945	33	32	91	68	77	73	81	92	100	98	93	90	82	31	33	27	25	26	33	26	30	24	27	30	30	32	26	25	25	32	25	29	24	26	29	3047200000	4502000000	4010000000
hsa05133 Pertussis	0.144581	P20851	C4b-binding protein beta chain	1.628	Up	0.0095616	C4BPB	48.8	28.357	51.954	160	10	10	13	15	10	9	13	19	14	17	17	19	14	9	7	8	7	9	9	7	9	8	9	6	9	7	8	7	9	9	7	9	8	9	6	570440000	533720000	431030000
[truncated: 19 more columns]

## Sheet: Down
KEGG pathway	Mapping	Background	All Mapping	All Background	Fold enrichment	Fisher's exact test p value	-log10(p value)	Related proteins
hsa01200 Carbon metabolism	8	18	50	440	3.91	0.000290127	3.54	P04075 P40925 P60174 P04406 P06733 P37837 P00558 P14618
hsa01230 Biosynthesis of amino acids	7	14	50	440	4.4	0.000300183	3.52	P04075 P60174 P06733 P37837 P04406 P00558 P14618
hsa00010 Glycolysis / Gluconeogenesis	7	16	50	440	3.85	0.000833793	3.08	P00338 P04075 P60174 P06733 P04406 P00558 P14618
hsa04810 Regulation of actin cytoskeleton	7	18	50	440	3.42	0.00193261	2.71	P12814 P05106 P23528 P18206 P26038 P60709 P62328
hsa04260 Cardiac muscle contraction	3	4	50	440	6.6	0.00511152	2.29	P67936 P06753 P07951
hsa04261 Adrenergic signaling in cardiomyocytes	4	8	50	440	4.4	0.00736269	2.13	P67936 P06753 P0DP25 P07951
hsa00620 Pyruvate metabolism	3	5	50	440	5.28	0.0117522	1.93	P00338 P40925 P14618
hsa04962 Vasopressin-regulated water reabsorption	2	2	50	440	8.8	0.0126838	1.9	P52565 P52566
hsa05410 Hypertrophic cardiomyopathy (HCM)	5	15	50	440	2.93	0.0193064	1.71	P67936 P06753 P05106 P07951 P60709
hsa04530 Tight junction	5	16	50	440	2.75	0.0256879	1.59	P12814 P68366 P61160 P26038 P60709
hsa00230 Purine metabolism	3	7	50	440	3.77	0.0348286	1.46	P00491 P14618 P22392
hsa04213 Longevity regulating pathway - multiple species	3	7	50	440	3.77	0.0348286	1.46	P17066 P11142 P00441

## Sheet: Down Pathway2Protein
KEGG pathway	Fisher's exact test p value	Protein accession	Protein description	Ratio	Regulated Type	P value	Gene name	Sequence coverage [%]	Mol. weight [kDa]	Score	MS/MS Counts	Peptides	Unique peptides	MS/MS Count C_1	MS/MS Count C_2	MS/MS Count C_3	MS/MS Count C_4	MS/MS Count ITP1_1	MS/MS Count ITP1_2	MS/MS Count ITP1_3	MS/MS Count ITP1_4	MS/MS Count ITP2_1	MS/MS Count ITP2_2	MS/MS Count ITP2_3	Peptides C_1	Peptides C_2	Peptides C_3	Peptides C_4	Peptides ITP1_1	Peptides ITP1_2	Peptides ITP1_3	Peptides ITP1_4	Peptides ITP2_1	Peptides ITP2_2	Peptides ITP2_3	Unique peptides C_1	Unique peptides C_2	Unique peptides C_3	Unique peptides C_4	Unique peptides ITP1_1	Unique peptides ITP1_2	Unique peptides ITP1_3	Unique peptides ITP1_4	Unique peptides ITP2_1	Unique peptides ITP2_2	Unique peptides ITP2_3	iBAQ C_1	iBAQ C_2	iBAQ C_3
hsa04919 Thyroid hormone signaling pathway	0.272307	P05106	Integrin beta-3	0.08	Down	0.00062257	ITGB3	10.4	87.057	36.945	17	6	6	8	6	1	2	0	0	0	0	0	0	0	5	6	4	5	1	0	1	1	0	0	0	5	6	4	5	1	0	1	1	0	0	0	3906900	5415700	3204800
hsa04919 Thyroid hormone signaling pathway	0.272307	P60709	"Actin, cytoplasmic 1"	0.29	Down	0.0095586	ACTB	46.4	41.736	323.31	283	13	1	44	43	38	24	29	12	20	16	17	14	26	13	13	13	12	13	12	12	13	12	12	13	1	1	1	1	1	1	1	1	1	1	1	1679800000	2476700000	1824200000
hsa00983 Drug metabolism - other enzymes	0.141014	P78417	Glutathione S-transferase omega-1	0.286	Down	0.00184226	GSTO1	26.1	27.566	49.957	23	6	6	6	2	3	1	0	1	2	3	1	1	3	6	4	5	3	2	3	3	3	3	4	5	6	4	5	3	2	3	3	3	3	4	5	24216000	44297000	21666000
hsa00983 Drug metabolism - other enzymes	0.141014	P22392	Nucleoside diphosphate kinase B	0.241	Down	0.021839	NME2	31.6	17.298	74.024	26	5	2	4	4	4	3	1	1	0	1	1	3	4	3	3	4	3	2	1	2	2	1	2	4	2	1	2	1	0	0	1	1	0	1	1	22280000	50476000	24498000
hsa05162 Measles	0.174512	P17066	Heat shock 70 kDa protein 6	0.618	Down	0.047497	HSPA6	11.7	71.027	5.8846	10	6	1	1	0	1	1	1	1	1	1	1	1	1	3	4	3	2	1	2	1	1	1	3	5	1	1	1	1	1	1	1	1	1	1	1	15161000	17349000	13377000
hsa05162 Measles	0.174512	P11142	Heat shock cognate 71 kDa protein	0.227	Down	0.020722	HSPA8	25.5	70.897	165.4	49	14	11	8	8	9	4	3	0	1	1	0	1	14	8	11	10	8	8	4	1	4	3	5	13	7	9	9	7	8	3	1	4	3	4	11	16406000	30765000	26355000
hsa05162 Measles	0.174512	P26038	Moesin	0.121	Down	3.9871e-06	MSN	19.6	67.819	24.978	42	11	11	7	9	10	2	1	0	2	2	0	1	8	9	10	10	6	4	5	3	5	3	1	8	9	10	10	6	4	5	3	5	3	1	8	19645000	35820000	27469000
hsa04066 HIF-1 signaling pathway	0.0933218	P06733	Alpha-enolase	0.101	Down	0.020681	ENO1	26.7	47.168	54.28	38	9	9	9	8	6	4	2	0	0	1	0	0	8	8	7	7	6	6	1	1	1	0	1	8	8	7	7	6	6	1	1	1	0	1	8	26475000	48780000	23655000
hsa04066 HIF-1 signaling pathway	0.0933218	P04406	Glyceraldehyde-3-phosphate dehydrogenase	0.336	Down	0.027545	GAPDH	50.1	36.053	156.78	71	13	13	14	16	10	3	6	2	4	2	2	3	9	11	11	10	7	7	6	7	7	4	6	10	11	11	10	7	7	6	7	7	4	6	10	81675000	156530000	101420000
hsa04066 HIF-1 signaling pathway	0.0933218	P00558	Phosphoglycerate kinase 1	0.252	Down	0.0106197	PGK1	42.7	44.614	189.22	83	14	14	19	20	15	1	5	0	1	3	0	5	14	11	13	11	6	6	0	5	6	2	5	10	11	13	11	6	6	0	5	6	2	5	10	21864000	47367000	26009000
hsa04520 Adherens junction	0.205048	P12814	Alpha-actinin-1	0.07	Down	0.0076358	ACTN1	25.3	103.06	41.766	40	19	19	10	5	10	4	0	0	0	0	0	0	11	13	11	10	7	3	0	1	1	0	0	12	13	11	10	7	3	0	1	1	0	0	12	13018000	5554900	11743000
hsa04520 Adherens junction	0.205048	P18206	Vinculin	0.208	Down	0.048657	VCL	38.3	123.8	323.31	201	39	39	44	37	31	19	17	8	9	12	6	6	12	35	35	28	27	20	11	15	17	7	8	17	35	35	28	27	20	11	15	17	7	8	17	96878000	122590000	87410000
hsa04520 Adherens junction	0.205048	P60709	"Actin, cytoplasmic 1"	0.29	Down	0.0095586	ACTB	46.4	41.736	323.31	283	13	1	44	43	38	24	29	12	20	16	17	14	26	13	13	13	12	13	12	12	13	12	12	13	1	1	1	1	1	1	1	1	1	1	1	1679800000	2476700000	1824200000
hsa00240 Pyrimidine metabolism	0.101217	P00491	Purine nucleoside phosphorylase	0.158	Down	0.021682	PNP	13.8	32.118	133.95	20	3	3	4	4	1	2	1	0	1	1	0	3	3	3	3	2	3	2	0	1	1	0	3	3	3	3	2	3	2	0	1	1	0	3	3	6531300	30232000	12786000
hsa00240 Pyrimidine metabolism	0.101217	P22392	Nucleoside diphosphate kinase B	0.241	Down	0.021839	NME2	31.6	17.298	74.024	26	5	2	4	4	4	3	1	1	0	1	1	3	4	3	3	4	3	2	1	2	2	1	2	4	2	1	2	1	0	0	1	1	0	1	1	22280000	50476000	24498000
hsa00030 Pentose phosphate pathway	0.227547	P04075	Fructose-bisphosphate aldolase A	0.297	Down	0.0090417	ALDOA	55.5	39.42	170.22	85	15	13	16	16	9	9	5	3	6	3	3	3	12	13	14	11	10	9	4	8	7	4	4	11	12	12	9	9	8	3	8	6	4	4	10	114450000	164780000	114770000
hsa00030 Pentose phosphate pathway	0.227547	P37837	Transaldolase	0.351	Down	0.0088202	TALDO1	24	37.54	30.351	33	8	8	3	3	4	1	2	2	3	3	2	3	7	4	5	5	2	2	2	4	4	2	3	7	4	5	5	2	2	2	4	4	2	3	7	7863900	5083200	10010000
hsa04611 Platelet activation	0.158085	P40197	Platelet glycoprotein V	0.056	Down	0.0049964	GP5	18.9	60.958	20.765	12	8	8	1	8	1	1	1	0	0	0	0	0	0	3	8	4	2	1	1	1	1	1	0	1	3	8	4	2	1	1	1	1	1	0	1	2237600	27751000	3908800
hsa04611 Platelet activation	0.158085	P05106	Integrin beta-3	0.08	Down	0.00062257	ITGB3	10.4	87.057	36.945	17	6	6	8	6	1	2	0	0	0	0	0	0	0	5	6	4	5	1	0	1	1	0	0	0	5	6	4	5	1	0	1	1	0	0	0	3906900	5415700	3204800
hsa04611 Platelet activation	0.158085	Q86UX7	Fermitin family homolog 3	0.051	Down	0.0029576	FERMT3	38.2	75.952	186.36	69	20	20	24	19	14	8	1	0	2	1	0	0	0	20	19	17	11	3	0	4	4	1	0	1	20	19	17	11	3	0	4	4	1	0	1	66012000	80345000	54084000
hsa04611 Platelet activation	0.158085	P60709	"Actin, cytoplasmic 1"	0.29	Down	0.0095586	ACTB	46.4	41.736	323.31	283	13	1	44	43	38	24	29	12	20	16	17	14	26	13	13	13	12	13	12	12	13	12	12	13	1	1	1	1	1	1	1	1	1	1	1	1679800000	2476700000	1824200000
hsa03040 Spliceosome	0.227547	P17066	Heat shock 70 kDa protein 6	0.618	Down	0.047497	HSPA6	11.7	71.027	5.8846	10	6	1	1	0	1	1	1	1	1	1	1	1	1	3	4	3	2	1	2	1	1	1	3	5	1	1	1	1	1	1	1	1	1	1	1	15161000	17349000	13377000
hsa03040 Spliceosome	0.227547	P11142	Heat shock cognate 71 kDa protein	0.227	Down	0.020722	HSPA8	25.5	70.897	165.4	49	14	11	8	8	9	4	3	0	1	1	0	1	14	8	11	10	8	8	4	1	4	3	5	13	7	9	9	7	8	3	1	4	3	4	11	16406000	30765000	26355000
hsa04114 Oocyte meiosis	0.317053	P0DP25	Calmodulin-3	0.117	Down	0.0006822	CALM3	30.9	16.837	77.602	20	5	4	3	5	4	2	1	0	1	1	0	0	3	3	3	3	3	2	2	2	2	1	1	5	2	3	2	2	2	2	2	2	1	1	4	127230000	180730000	145890000
hsa04114 Oocyte meiosis	0.317053	Q04917	14-3-3 protein eta	0.208	Down	0.00085551	YWHAH	32.9	28.218	32.831	13	8	5	1	5	1	1	0	0	0	1	0	0	4	6	7	6	6	4	1	2	4	2	2	6	3	4	3	3	2	0	0	1	0	0	3	7960300	8846500	8441500
hsa04962 Vasopressin-regulated water reabsorption	0.0126838	P52565	Rho GDP-dissociation inhibitor 1	0.153	Down	0.0045198	ARHGDIA	19.1	23.207	42.874	15	4	4	3	2	3	1	1	0	0	0	0	0	5	4	3	3	3	2	1	1	2	2	2	4	4	3	3	3	2	1	1	2	2	2	4	23393000	35595000	24275000
hsa04962 Vasopressin-regulated water reabsorption	0.0126838	P52566	Rho GDP-dissociation inhibitor 2	0.213	Down	0.037285	ARHGDIB	28.9	22.988	27.245	30	5	5	4	6	5	4	2	0	3	1	1	1	3	4	4	4	2	2	1	2	2	2	1	4	4	4	4	2	2	1	2	2	2	1	4	49010000	69973000	47106000
hsa05225 Hepatocellular carcinoma	0.227547	P78417	Glutathione S-transferase omega-1	0.286	Down	0.00184226	GSTO1	26.1	27.566	49.957	23	6	6	6	2	3	1	0	1	2	3	1	1	3	6	4	5	3	2	3	3	3	3	4	5	6	4	5	3	2	3	3	3	3	4	5	24216000	44297000	21666000
hsa05225 Hepatocellular carcinoma	0.227547	P60709	"Actin, cytoplasmic 1"	0.29	Down	0.0095586	ACTB	46.4	41.736	323.31	283	13	1	44	43	38	24	29	12	20	16	17	14	26	13	13	13	12	13	12	12	13	12	12	13	1	1	1	1	1	1	1	1	1	1	1	1679800000	2476700000	1824200000
hsa00620 Pyruvate metabolism	0.0117522	P00338	L-lactate dehydrogenase A chain	0.507	Down	0.00054012	LDHA	32.2	36.688	37.961	47	11	10	6	8	6	3	3	3	1	2	2	3	10	10	11	10	9	7	9	9	6	7	7	11	9	10	9	8	6	8	8	5	6	6	10	81107000	119510000	109980000
hsa00620 Pyruvate metabolism	0.0117522	P40925	"Malate dehydrogenase, cytoplasmic"	0.302	Down	0.0032844	MDH1	20.7	36.426	37.323	16	5	5	1	5	2	0	1	0	0	0	0	1	6	4	5	3	2	3	1	1	2	1	1	5	4	5	3	2	3	1	1	2	1	1	5	10639000	16862000	7978800
hsa00620 Pyruvate metabolism	0.0117522	P14618	Pyruvate kinase PKM	0.175	Down	0.0173366	PKM	39.2	57.936	117.99	70	16	16	14	16	13	4	2	4	2	2	0	3	10	13	14	11	7	5	5	6	6	4	2	12	13	14	11	7	5	5	6	6	4	2	12	33164000	55443000	46128000
hsa05016 Huntington disease	0.183488	Q96JB1	"Dynein heavy chain 8, axonemal"	0.372	Down	0.044203	DNAH8	0.5	514.66	-2	3	2	2	0	0	1	0	0	1	0	0	0	1	0	1	2	1	2	1	1	2	1	1	2	1	1	2	1	2	1	1	2	1	1	2	1	2050900	5415100	2672700
hsa05016 Huntington disease	0.183488	P00441	Superoxide dismutase [Cu-Zn]	0.48	Down	0.007921	SOD1	16.9	15.936	54.355	8	2	2	0	2	1	1	0	0	0	1	0	1	2	1	2	2	1	1	0	0	1	0	2	2	1	2	2	1	1	0	0	1	0	2	2	16066000	28563000	21663000
hsa04612 Antigen processing and presentation	0.269272	P17066	Heat shock 70 kDa protein 6	0.618	Down	0.047497	HSPA6	11.7	71.027	5.8846	10	6	1	1	0	1	1	1	1	1	1	1	1	1	3	4	3	2	1	2	1	1	1	3	5	1	1	1	1	1	1	1	1	1	1	1	15161000	17349000	13377000
hsa04612 Antigen processing and presentation	0.269272	P30101	Protein disulfide-isomerase A3	0.123	Down	0.011798	PDIA3	24	56.782	17.676	30	9	9	6	7	5	6	1	1	0	1	2	0	1	8	7	7	7	3	2	2	3	2	1	5	8	7	7	7	3	2	2	3	2	1	5	15987000	21610000	18646000
hsa04612 Antigen processing and presentation	0.269272	P11142	Heat shock cognate 71 kDa protein	0.227	Down	0.020722	HSPA8	25.5	70.897	165.4	49	14	11	8	8	9	4	3	0	1	1	0	1	14	8	11	10	8	8	4	1	4	3	5	13	7	9	9	7	8	3	1	4	3	4	11	16406000	30765000	26355000
hsa00230 Purine metabolism	0.0348286	P00491	Purine nucleoside phosphorylase	0.158	Down	0.021682	PNP	13.8	32.118	133.95	20	3	3	4	4	1	2	1	0	1	1	0	3	3	3	3	2	3	2	0	1	1	0	3	3	3	3	2	3	2	0	1	1	0	3	3	6531300	30232000	12786000
hsa00230 Purine metabolism	0.0348286	P14618	Pyruvate kinase PKM	0.175	Down	0.0173366	PKM	39.2	57.936	117.99	70	16	16	14	16	13	4	2	4	2	2	0	3	10	13	14	11	7	5	5	6	6	4	2	12	13	14	11	7	5	5	6	6	4	2	12	33164000	55443000	46128000
hsa00230 Purine metabolism	0.0348286	P22392	Nucleoside diphosphate kinase B	0.241	Down	0.021839	NME2	31.6	17.298	74.024	26	5	2	4	4	4	3	1	1	0	1	1	3	4	3	3	4	3	2	1	2	2	1	2	4	2	1	2	1	0	0	1	1	0	1	1	22280000	50476000	24498000
hsa04390 Hippo signaling pathway	0.272307	Q04917	14-3-3 protein eta	0.208	Down	0.00085551	YWHAH	32.9	28.218	32.831	13	8	5	1	5	1	1	0	0	0	1	0	0	4	6	7	6	6	4	1	2	4	2	2	6	3	4	3	3	2	0	0	1	0	0	3	7960300	8846500	8441500
hsa04390 Hippo signaling pathway	0.272307	P60709	"Actin, cytoplasmic 1"	0.29	Down	0.0095586	ACTB	46.4	41.736	323.31	283	13	1	44	43	38	24	29	12	20	16	17	14	26	13	13	13	12	13	12	12	13	12	12	13	1	1	1	1	1	1	1	1	1	1	1	1679800000	2476700000	1824200000
hsa01200 Carbon metabolism	0.000290127	P04075	Fructose-bisphosphate aldolase A	0.297	Down	0.0090417	ALDOA	55.5	39.42	170.22	85	15	13	16	16	9	9	5	3	6	3	3	3	12	13	14	11	10	9	4	8	7	4	4	11	12	12	9	9	8	3	8	6	4	4	10	114450000	164780000	114770000
hsa01200 Carbon metabolism	0.000290127	P40925	"Malate dehydrogenase, cytoplasmic"	0.302	Down	0.0032844	MDH1	20.7	36.426	37.323	16	5	5	1	5	2	0	1	0	0	0	0	1	6	4	5	3	2	3	1	1	2	1	1	5	4	5	3	2	3	1	1	2	1	1	5	10639000	16862000	7978800
hsa01200 Carbon metabolism	0.000290127	P60174	Triosephosphate isomerase	0.148	Down	0.005724	TPI1	53.1	30.791	48.92	40	10	10	7	8	4	3	1	0	1	2	1	6	7	8	10	6	6	2	1	5	3	3	5	7	8	10	6	6	2	1	5	3	3	5	7	23705000	55107000	30802000
hsa01200 Carbon metabolism	0.000290127	P04406	Glyceraldehyde-3-phosphate dehydrogenase	0.336	Down	0.027545	GAPDH	50.1	36.053	156.78	71	13	13	14	16	10	3	6	2	4	2	2	3	9	11	11	10	7	7	6	7	7	4	6	10	11	11	10	7	7	6	7	7	4	6	10	81675000	156530000	101420000
hsa01200 Carbon metabolism	0.000290127	P06733	Alpha-enolase	0.101	Down	0.020681	ENO1	26.7	47.168	54.28	38	9	9	9	8	6	4	2	0	0	1	0	0	8	8	7	7	6	6	1	1	1	0	1	8	8	7	7	6	6	1	1	1	0	1	8	26475000	48780000	23655000
hsa01200 Carbon metabolism	0.000290127	P37837	Transaldolase	0.351	Down	0.0088202	TALDO1	24	37.54	30.351	33	8	8	3	3	4	1	2	2	3	3	2	3	7	4	5	5	2	2	2	4	4	2	3	7	4	5	5	2	2	2	4	4	2	3	7	7863900	5083200	10010000
hsa01200 Carbon metabolism	0.000290127	P00558	Phosphoglycerate kinase 1	0.252	Down	0.0106197	PGK1	42.7	44.614	189.22	83	14	14	19	20	15	1	5	0	1	3	0	5	14	11	13	11	6	6	0	5	6	2	5	10	11	13	11	6	6	0	5	6	2	5	10	21864000	47367000	26009000
hsa01200 Carbon metabolism	0.000290127	P14618	Pyruvate kinase PKM	0.175	Down	0.0173366	PKM	39.2	57.936	117.99	70	16	16	14	16	13	4	2	4	2	2	0	3	10	13	14	11	7	5	5	6	6	4	2	12	13	14	11	7	5	5	6	6	4	2	12	33164000	55443000	46128000
hsa04510 Focal adhesion	0.157736	P12814	Alpha-actinin-1	0.07	Down	0.0076358	ACTN1	25.3	103.06	41.766	40	19	19	10	5	10	4	0	0	0	0	0	0	11	13	11	10	7	3	0	1	1	0	0	12	13	11	10	7	3	0	1	1	0	0	12	13018000	5554900	11743000
hsa04510 Focal adhesion	0.157736	P21333	Filamin-A	0.189	Down	0.0151413	FLNA	17	280.74	148.4	107	34	34	32	18	21	18	12	0	1	1	0	0	4	32	19	26	23	17	1	5	7	2	1	8	32	19	26	23	17	1	5	7	2	1	8	21589000	6136700	15162000
hsa04510 Focal adhesion	0.157736	Q9HBI1	Beta-parvin	0.045	Down	0.00044016	PARVB	13.5	41.714	63.053	15	4	4	5	5	3	2	0	0	0	0	0	0	0	4	4	4	4	1	0	1	0	0	0	0	4	4	4	4	1	0	1	0	0	0	0	21810000	25998000	26092000
hsa04510 Focal adhesion	0.157736	P05106	Integrin beta-3	0.08	Down	0.00062257	ITGB3	10.4	87.057	36.945	17	6	6	8	6	1	2	0	0	0	0	0	0	0	5	6	4	5	1	0	1	1	0	0	0	5	6	4	5	1	0	1	1	0	0	0	3906900	5415700	3204800
hsa04510 Focal adhesion	0.157736	P18206	Vinculin	0.208	Down	0.048657	VCL	38.3	123.8	323.31	201	39	39	44	37	31	19	17	8	9	12	6	6	12	35	35	28	27	20	11	15	17	7	8	17	35	35	28	27	20	11	15	17	7	8	17	96878000	122590000	87410000
hsa04510 Focal adhesion	0.157736	P60709	"Actin, cytoplasmic 1"	0.29	Down	0.0095586	ACTB	46.4	41.736	323.31	283	13	1	44	43	38	24	29	12	20	16	17	14	26	13	13	13	12	13	12	12	13	12	12	13	1	1	1	1	1	1	1	1	1	1	1	1679800000	2476700000	1824200000
hsa04110 Cell cycle	0.272307	Q04917	14-3-3 protein eta	0.208	Down	0.00085551	YWHAH	32.9	28.218	32.831	13	8	5	1	5	1	1	0	0	0	1	0	0	4	6	7	6	6	4	1	2	4	2	2	6	3	4	3	3	2	0	0	1	0	0	3	7960300	8846500	8441500
hsa04110 Cell cycle	0.272307	P31947	14-3-3 protein sigma	0.261	Down	0.0022008	SFN	13.3	27.774	-2	10	4	1	1	2	2	1	1	0	1	1	0	0	1	4	4	4	4	3	2	3	4	3	3	4	1	1	1	1	1	1	1	1	1	1	1	11524000	19574000	10316000
hsa04062 Chemokine signaling pathway	0.183488	P02775	Platelet basic protein	0.14	Down	0.00195917	PPBP	38.3	13.894	276.25	95	6	6	15	21	10	8	7	5	6	4	7	4	8	6	6	6	5	4	5	5	6	5	4	5	6	6	6	5	4	5	5	6	5	4	5	3016800000	4086800000	2462500000
hsa04062 Chemokine signaling pathway	0.183488	P02776	Platelet factor 4	0.145	Down	0.0020237	PF4	34.7	10.845	28.636	11	3	1	4	3	0	2	0	0	0	1	0	0	1	3	3	2	1	2	0	1	1	0	0	2	1	1	1	0	1	0	0	0	0	0	0	277030000	290140000	226070000
hsa05134 Legionellosis	0.361221	P17066	Heat shock 70 kDa protein 6	0.618	Down	0.047497	HSPA6	11.7	71.027	5.8846	10	6	1	1	0	1	1	1	1	1	1	1	1	1	3	4	3	2	1	2	1	1	1	3	5	1	1	1	1	1	1	1	1	1	1	1	15161000	17349000	13377000
hsa05134 Legionellosis	0.361221	P11142	Heat shock cognate 71 kDa protein	0.227	Down	0.020722	HSPA8	25.5	70.897	165.4	49	14	11	8	8	9	4	3	0	1	1	0	1	14	8	11	10	8	8	4	1	4	3	5	13	7	9	9	7	8	3	1	4	3	4	11	16406000	30765000	26355000
hsa04270 Vascular smooth muscle contraction	0.227547	P63267	"Actin, gamma-enteric smooth muscle"	0.174	Down	0.0180792	ACTG2	23.4	41.876	74.538	43	8	1	10	3	5	8	2	1	3	4	1	2	4	8	8	8	8	8	8	8	8	8	8	8	1	1	1	1	1	1	1	1	1	1	1	172530000	301530000	148990000
hsa04270 Vascular smooth muscle contraction	0.227547	P0DP25	Calmodulin-3	0.117	Down	0.0006822	CALM3	30.9	16.837	77.602	20	5	4	3	5	4	2	1	0	1	1	0	0	3	3	3	3	3	2	2	2	2	1	1	5	2	3	2	2	2	2	2	2	1	1	4	127230000	180730000	145890000
hsa04261 Adrenergic signaling in cardiomyocytes	0.00736269	P67936	Tropomyosin alpha-4 chain	0.108	Down	0.0069165	TPM4	35.5	28.521	214.84	63	11	6	13	14	9	7	4	1	2	5	3	1	4	11	10	9	8	3	2	2	4	2	1	5	6	6	5	5	2	1	1	2	1	0	3	221340000	259620000	138330000
hsa04261 Adrenergic signaling in cardiomyocytes	0.00736269	P06753	Tropomyosin alpha-3 chain	0.429	Down	0.0156599	TPM3	11.9	32.95	2.9034	6	4	2	2	1	1	1	0	0	0	0	0	0	1	4	4	4	3	2	1	2	1	1	1	3	2	2	2	1	1	0	1	0	0	0	2	13734000	12626000	11251000
hsa04261 Adrenergic signaling in cardiomyocytes	0.00736269	P0DP25	Calmodulin-3	0.117	Down	0.0006822	CALM3	30.9	16.837	77.602	20	5	4	3	5	4	2	1	0	1	1	0	0	3	3	3	3	3	2	2	2	2	1	1	5	2	3	2	2	2	2	2	2	1	1	4	127230000	180730000	145890000
hsa04261 Adrenergic signaling in cardiomyocytes	0.00736269	P07951	Tropomyosin beta chain	0.137	Down	0.0003791	TPM2	14.1	32.85	3.3849	6	6	0	2	1	1	1	1	0	0	0	0	0	0	6	5	5	4	2	1	2	3	1	1	2	0	0	0	0	0	0	0	0	0	0	0	9486100	11813000	7758300
hsa05205 Proteoglycans in cancer	0.0910391	P21333	Filamin-A	0.189	Down	0.0151413	FLNA	17	280.74	148.4	107	34	34	32	18	21	18	12	0	1	1	0	0	4	32	19	26	23	17	1	5	7	2	1	8	32	19	26	23	17	1	5	7	2	1	8	21589000	6136700	15162000
hsa05205 Proteoglycans in cancer	0.0910391	P51884	Lumican	0.644	Down	0.0079157	LUM	37.6	38.429	323.31	219	12	9	19	17	21	17	19	24	15	15	25	23	24	10	11	11	11	11	11	10	10	11	11	11	8	8	9	9	9	9	8	8	9	9	9	1097200000	1240200000	1423100000
hsa05205 Proteoglycans in cancer	0.0910391	P05106	Integrin beta-3	0.08	Down	0.00062257	ITGB3	10.4	87.057	36.945	17	6	6	8	6	1	2	0	0	0	0	0	0	0	5	6	4	5	1	0	1	1	0	0	0	5	6	4	5	1	0	1	1	0	0	0	3906900	5415700	3204800
hsa05205 Proteoglycans in cancer	0.0910391	P26038	Moesin	0.121	Down	3.9871e-06	MSN	19.6	67.819	24.978	42	11	11	7	9	10	2	1	0	2	2	0	1	8	9	10	10	6	4	5	3	5	3	1	8	9	10	10	6	4	5	3	5	3	1	8	19645000	35820000	27469000
hsa05205 Proteoglycans in cancer	0.0910391	P60709	"Actin, cytoplasmic 1"	0.29	Down	0.0095586	ACTB	46.4	41.736	323.31	283	13	1	44	43	38	24	29	12	20	16	17	14	26	13	13	13	12	13	12	12	13	12	12	13	1	1	1	1	1	1	1	1	1	1	1	1679800000	2476700000	1824200000
hsa00051 Fructose and mannose metabolism	0.0654312	P04075	Fructose-bisphosphate aldolase A	0.297	Down	0.0090417	ALDOA	55.5	39.42	170.22	85	15	13	16	16	9	9	5	3	6	3	3	3	12	13	14	11	10	9	4	8	7	4	4	11	12	12	9	9	8	3	8	6	4	4	10	114450000	164780000	114770000
hsa00051 Fructose and mannose metabolism	0.0654312	P60174	Triosephosphate isomerase	0.148	Down	0.005724	TPI1	53.1	30.791	48.92	40	10	10	7	8	4	3	1	0	1	2	1	6	7	8	10	6	6	2	1	5	3	3	5	7	8	10	6	6	2	1	5	3	3	5	7	23705000	55107000	30802000
hsa04922 Glucagon signaling pathway	0.0513081	P00338	L-lactate dehydrogenase A chain	0.507	Down	0.00054012	LDHA	32.2	36.688	37.961	47	11	10	6	8	6	3	3	3	1	2	2	3	10	10	11	10	9	7	9	9	6	7	7	11	9	10	9	8	6	8	8	5	6	6	10	81107000	119510000	109980000
hsa04922 Glucagon signaling pathway	0.0513081	P0DP25	Calmodulin-3	0.117	Down	0.0006822	CALM3	30.9	16.837	77.602	20	5	4	3	5	4	2	1	0	1	1	0	0	3	3	3	3	3	2	2	2	2	1	1	5	2	3	2	2	2	2	2	2	1	1	4	127230000	180730000	145890000
hsa04922 Glucagon signaling pathway	0.0513081	P14618	Pyruvate kinase PKM	0.175	Down	0.0173366	PKM	39.2	57.936	117.99	70	16	16	14	16	13	4	2	4	2	2	0	3	10	13	14	11	7	5	5	6	6	4	2	12	13	14	11	7	5	5	6	6	4	2	12	33164000	55443000	46128000
hsa04722 Neurotrophin signaling pathway	0.0933218	P52565	Rho GDP-dissociation inhibitor 1	0.153	Down	0.0045198	ARHGDIA	19.1	23.207	42.874	15	4	4	3	2	3	1	1	0	0	0	0	0	5	4	3	3	3	2	1	1	2	2	2	4	4	3	3	3	2	1	1	2	2	2	4	23393000	35595000	24275000
hsa04722 Neurotrophin signaling pathway	0.0933218	P0DP25	Calmodulin-3	0.117	Down	0.0006822	CALM3	30.9	16.837	77.602	20	5	4	3	5	4	2	1	0	1	1	0	0	3	3	3	3	3	2	2	2	2	1	1	5	2	3	2	2	2	2	2	2	1	1	4	127230000	180730000	145890000
hsa04722 Neurotrophin signaling pathway	0.0933218	P52566	Rho GDP-dissociation inhibitor 2	0.213	Down	0.037285	ARHGDIB	28.9	22.988	27.245	30	5	5	4	6	5	4	2	0	3	1	1	1	3	4	4	4	2	2	1	2	2	2	1	4	4	4	4	2	2	1	2	2	2	1	4	49010000	69973000	47106000
hsa04144 Endocytosis	0.236744	P17066	Heat shock 70 kDa protein 6	0.618	Down	0.047497	HSPA6	11.7	71.027	5.8846	10	6	1	1	0	1	1	1	1	1	1	1	1	1	3	4	3	2	1	2	1	1	1	3	5	1	1	1	1	1	1	1	1	1	1	1	15161000	17349000	13377000
hsa04144 Endocytosis	0.236744	P47756	F-actin-capping protein subunit beta	0.116	Down	0.0070048	CAPZB	9.7	31.35	12.121	7	2	2	1	2	0	0	0	0	0	0	0	0	4	2	2	1	2	1	0	0	1	0	0	2	2	2	1	2	1	0	0	1	0	0	2	2023200	1600400	758970
hsa04144 Endocytosis	0.236744	P11142	Heat shock cognate 71 kDa protein	0.227	Down	0.020722	HSPA8	25.5	70.897	165.4	49	14	11	8	8	9	4	3	0	1	1	0	1	14	8	11	10	8	8	4	1	4	3	5	13	7	9	9	7	8	3	1	4	3	4	11	16406000	30765000	26355000
hsa05418 Fluid shear stress and atherosclerosis	0.231887	P78417	Glutathione S-transferase omega-1	0.286	Down	0.00184226	GSTO1	26.1	27.566	49.957	23	6	6	6	2	3	1	0	1	2	3	1	1	3	6	4	5	3	2	3	3	3	3	4	5	6	4	5	3	2	3	3	3	3	4	5	24216000	44297000	21666000
hsa05418 Fluid shear stress and atherosclerosis	0.231887	P05106	Integrin beta-3	0.08	Down	0.00062257	ITGB3	10.4	87.057	36.945	17	6	6	8	6	1	2	0	0	0	0	0	0	0	5	6	4	5	1	0	1	1	0	0	0	5	6	4	5	1	0	1	1	0	0	0	3906900	5415700	3204800
hsa05418 Fluid shear stress and atherosclerosis	0.231887	P0DP25	Calmodulin-3	0.117	Down	0.0006822	CALM3	30.9	16.837	77.602	20	5	4	3	5	4	2	1	0	1	1	0	0	3	3	3	3	3	2	2	2	2	1	1	5	2	3	2	2	2	2	2	2	1	1	4	127230000	180730000	145890000
hsa05418 Fluid shear stress and atherosclerosis	0.231887	P60709	"Actin, cytoplasmic 1"	0.29	Down	0.0095586	ACTB	46.4	41.736	323.31	283	13	1	44	43	38	24	29	12	20	16	17	14	26	13	13	13	12	13	12	12	13	12	12	13	1	1	1	1	1	1	1	1	1	1	1	1679800000	2476700000	1824200000
hsa05010 Alzheimer disease	0.317053	P0DP25	Calmodulin-3	0.117	Down	0.0006822	CALM3	30.9	16.837	77.602	20	5	4	3	5	4	2	1	0	1	1	0	0	3	3	3	3	3	2	2	2	2	1	1	5	2	3	2	2	2	2	2	2	1	1	4	127230000	180730000	145890000
hsa05010 Alzheimer disease	0.317053	P04406	Glyceraldehyde-3-phosphate dehydrogenase	0.336	Down	0.027545	GAPDH	50.1	36.053	156.78	71	13	13	14	16	10	3	6	2	4	2	2	3	9	11	11	10	7	7	6	7	7	4	6	10	11	11	10	7	7	6	7	7	4	6	10	81675000	156530000	101420000
hsa05132 Salmonella infection	0.183488	P21333	Filamin-A	0.189	Down	0.0151413	FLNA	17	280.74	148.4	107	34	34	32	18	21	18	12	0	1	1	0	0	4	32	19	26	23	17	1	5	7	2	1	8	32	19	26	23	17	1	5	7	2	1	8	21589000	6136700	15162000
hsa05132 Salmonella infection	0.183488	P60709	"Actin, cytoplasmic 1"	0.29	Down	0.0095586	ACTB	46.4	41.736	323.31	283	13	1	44	43	38	24	29	12	20	16	17	14	26	13	13	13	12	13	12	12	13	12	12	13	1	1	1	1	1	1	1	1	1	1	1	1679800000	2476700000	1824200000
hsa04670 Leukocyte transendothelial migration	0.0957913	P12814	Alpha-actinin-1	0.07	Down	0.0076358	ACTN1	25.3	103.06	41.766	40	19	19	10	5	10	4	0	0	0	0	0	0	11	13	11	10	7	3	0	1	1	0	0	12	13	11	10	7	3	0	1	1	0	0	12	13018000	5554900	11743000
hsa04670 Leukocyte transendothelial migration	0.0957913	P18206	Vinculin	0.208	Down	0.048657	VCL	38.3	123.8	323.31	201	39	39	44	37	31	19	17	8	9	12	6	6	12	35	35	28	27	20	11	15	17	7	8	17	35	35	28	27	20	11	15	17	7	8	17	96878000	122590000	87410000
hsa04670 Leukocyte transendothelial migration	0.0957913	P26038	Moesin	0.121	Down	3.9871e-06	MSN	19.6	67.819	24.978	42	11	11	7	9	10	2	1	0	2	2	0	1	8	9	10	10	6	4	5	3	5	3	1	8	9	10	10	6	4	5	3	5	3	1	8	19645000	35820000	27469000
hsa04670 Leukocyte transendothelial migration	0.0957913	P60709	"Actin, cytoplasmic 1"	0.29	Down	0.0095586	ACTB	46.4	41.736	323.31	283	13	1	44	43	38	24	29	12	20	16	17	14	26	13	13	13	12	13	12	12	13	12	12	13	1	1	1	1	1	1	1	1	1	1	1	1679800000	2476700000	1824200000
hsa01100 Metabolic pathways	0.0634586	P00338	L-lactate dehydrogenase A chain	0.507	Down	0.00054012	LDHA	32.2	36.688	37.961	47	11	10	6	8	6	3	3	3	1	2	2	3	10	10	11	10	9	7	9	9	6	7	7	11	9	10	9	8	6	8	8	5	6	6	10	81107000	119510000	109980000
hsa01100 Metabolic pathways	0.0634586	P04075	Fructose-bisphosphate aldolase A	0.297	Down	0.0090417	ALDOA	55.5	39.42	170.22	85	15	13	16	16	9	9	5	3	6	3	3	3	12	13	14	11	10	9	4	8	7	4	4	11	12	12	9	9	8	3	8	6	4	4	10	114450000	164780000	114770000
hsa01100 Metabolic pathways	0.0634586	P40925	"Malate dehydrogenase, cytoplasmic"	0.302	Down	0.0032844	MDH1	20.7	36.426	37.323	16	5	5	1	5	2	0	1	0	0	0	0	1	6	4	5	3	2	3	1	1	2	1	1	5	4	5	3	2	3	1	1	2	1	1	5	10639000	16862000	7978800
hsa01100 Metabolic pathways	0.0634586	P60174	Triosephosphate isomerase	0.148	Down	0.005724	TPI1	53.1	30.791	48.92	40	10	10	7	8	4	3	1	0	1	2	1	6	7	8	10	6	6	2	1	5	3	3	5	7	8	10	6	6	2	1	5	3	3	5	7	23705000	55107000	30802000
hsa01100 Metabolic pathways	0.0634586	P00491	Purine nucleoside phosphorylase	0.158	Down	0.021682	PNP	13.8	32.118	133.95	20	3	3	4	4	1	2	1	0	1	1	0	3	3	3	3	2	3	2	0	1	1	0	3	3	3	3	2	3	2	0	1	1	0	3	3	6531300	30232000	12786000
hsa01100 Metabolic pathways	0.0634586	P04406	Glyceraldehyde-3-phosphate dehydrogenase	0.336	Down	0.027545	GAPDH	50.1	36.053	156.78	71	13	13	14	16	10	3	6	2	4	2	2	3	9	11	11	10	7	7	6	7	7	4	6	10	11	11	10	7	7	6	7	7	4	6	10	81675000	156530000	101420000
hsa01100 Metabolic pathways	0.0634586	P30041	Peroxiredoxin-6	0.23	Down	0.0100197	PRDX6	42	25.035	14.755	27	8	8	2	6	4	3	2	2	1	0	2	2	3	5	8	5	7	2	4	5	1	3	3	6	5	8	5	7	2	4	5	1	3	3	6	8203200	24199000	22585000
hsa01100 Metabolic pathways	0.0634586	P06733	Alpha-enolase	0.101	Down	0.020681	ENO1	26.7	47.168	54.28	38	9	9	9	8	6	4	2	0	0	1	0	0	8	8	7	7	6	6	1	1	1	0	1	8	8	7	7	6	6	1	1	1	0	1	8	26475000	48780000	23655000
hsa01100 Metabolic pathways	0.0634586	P37837	Transaldolase	0.351	Down	0.0088202	TALDO1	24	37.54	30.351	33	8	8	3	3	4	1	2	2	3	3	2	3	7	4	5	5	2	2	2	4	4	2	3	7	4	5	5	2	2	2	4	4	2	3	7	7863900	5083200	10010000
hsa01100 Metabolic pathways	0.0634586	P00558	Phosphoglycerate kinase 1	0.252	Down	0.0106197	PGK1	42.7	44.614	189.22	83	14	14	19	20	15	1	5	0	1	3	0	5	14	11	13	11	6	6	0	5	6	2	5	10	11	13	11	6	6	0	5	6	2	5	10	21864000	47367000	26009000
hsa01100 Metabolic pathways	0.0634586	P14618	Pyruvate kinase PKM	0.175	Down	0.0173366	PKM	39.2	57.936	117.99	70	16	16	14	16	13	4	2	4	2	2	0	3	10	13	14	11	7	5	5	6	6	4	2	12	13	14	11	7	5	5	6	6	4	2	12	33164000	55443000	46128000
hsa01100 Metabolic pathways	0.0634586	P22392	Nucleoside diphosphate kinase B	0.241	Down	0.021839	NME2	31.6	17.298	74.024	26	5	2	4	4	4	3	1	1	0	1	1	3	4	3	3	4	3	2	1	2	2	1	2	4	2	1	2	1	0	0	1	1	0	1	1	22280000	50476000	24498000
hsa00270 Cysteine and methionine metabolism	0.101217	P00338	L-lactate dehydrogenase A chain	0.507	Down	0.00054012	LDHA	32.2	36.688	37.961	47	11	10	6	8	6	3	3	3	1	2	2	3	10	10	11	10	9	7	9	9	6	7	7	11	9	10	9	8	6	8	8	5	6	6	10	81107000	119510000	109980000
hsa00270 Cysteine and methionine metabolism	0.101217	P40925	"Malate dehydrogenase, cytoplasmic"	0.302	Down	0.0032844	MDH1	20.7	36.426	37.323	16	5	5	1	5	2	0	1	0	0	0	0	1	6	4	5	3	2	3	1	1	2	1	1	5	4	5	3	2	3	1	1	2	1	1	5	10639000	16862000	7978800
hsa05164 Influenza A	0.118296	P17066	Heat shock 70 kDa protein 6	0.618	Down	0.047497	HSPA6	11.7	71.027	5.8846	10	6	1	1	0	1	1	1	1	1	1	1	1	1	3	4	3	2	1	2	1	1	1	3	5	1	1	1	1	1	1	1	1	1	1	1	15161000	17349000	13377000
hsa05164 Influenza A	0.118296	P11142	Heat shock cognate 71 kDa protein	0.227	Down	0.020722	HSPA8	25.5	70.897	165.4	49	14	11	8	8	9	4	3	0	1	1	0	1	14	8	11	10	8	8	4	1	4	3	5	13	7	9	9	7	8	3	1	4	3	4	11	16406000	30765000	26355000
hsa05164 Influenza A	0.118296	P60709	"Actin, cytoplasmic 1"	0.29	Down	0.0095586	ACTB	46.4	41.736	323.31	283	13	1	44	43	38	24	29	12	20	16	17	14	26	13	13	13	12	13	12	12	13	12	12	13	1	1	1	1	1	1	1	1	1	1	1	1679800000	2476700000	1824200000
hsa05163 Human cytomegalovirus infection	0.269272	P05106	Integrin beta-3	0.08	Down	0.00062257	ITGB3	10.4	87.057	36.945	17	6	6	8	6	1	2	0	0	0	0	0	0	0	5	6	4	5	1	0	1	1	0	0	0	5	6	4	5	1	0	1	1	0	0	0	3906900	5415700	3204800
hsa05163 Human cytomegalovirus infection	0.269272	P0DP25	Calmodulin-3	0.117	Down	0.0006822	CALM3	30.9	16.837	77.602	20	5	4	3	5	4	2	1	0	1	1	0	0	3	3	3	3	3	2	2	2	2	1	1	5	2	3	2	2	2	2	2	2	1	1	4	127230000	180730000	145890000
hsa05163 Human cytomegalovirus infection	0.269272	P30101	Protein disulfide-isomerase A3	0.123	Down	0.011798	PDIA3	24	56.782	17.676	30	9	9	6	7	5	6	1	1	0	1	2	0	1	8	7	7	7	3	2	2	3	2	1	5	8	7	7	7	3	2	2	3	2	1	5	15987000	21610000	18646000
hsa04060 Cytokine-cytokine receptor interaction	0.272307	P02775	Platelet basic protein	0.14	Down	0.00195917	PPBP	38.3	13.894	276.25	95	6	6	15	21	10	8	7	5	6	4	7	4	8	6	6	6	5	4	5	5	6	5	4	5	6	6	6	5	4	5	5	6	5	4	5	3016800000	4086800000	2462500000
hsa04060 Cytokine-cytokine receptor interaction	0.272307	P02776	Platelet factor 4	0.145	Down	0.0020237	PF4	34.7	10.845	28.636	11	3	1	4	3	0	2	0	0	0	1	0	0	1	3	3	2	1	2	0	1	1	0	0	2	1	1	1	0	1	0	0	0	0	0	0	277030000	290140000	226070000
hsa04260 Cardiac muscle contraction	0.00511152	P67936	Tropomyosin alpha-4 chain	0.108	Down	0.0069165	TPM4	35.5	28.521	214.84	63	11	6	13	14	9	7	4	1	2	5	3	1	4	11	10	9	8	3	2	2	4	2	1	5	6	6	5	5	2	1	1	2	1	0	3	221340000	259620000	138330000
hsa04260 Cardiac muscle contraction	0.00511152	P06753	Tropomyosin alpha-3 chain	0.429	Down	0.0156599	TPM3	11.9	32.95	2.9034	6	4	2	2	1	1	1	0	0	0	0	0	0	1	4	4	4	3	2	1	2	1	1	1	3	2	2	2	1	1	0	1	0	0	0	2	13734000	12626000	11251000
hsa04260 Cardiac muscle contraction	0.00511152	P07951	Tropomyosin beta chain	0.137	Down	0.0003791	TPM2	14.1	32.85	3.3849	6	6	0	2	1	1	1	1	0	0	0	0	0	0	6	5	5	4	2	1	2	3	1	1	2	0	0	0	0	0	0	0	0	0	0	0	9486100	11813000	7758300
hsa05410 Hypertrophic cardiomyopathy (HCM)	0.0193064	P67936	Tropomyosin alpha-4 chain	0.108	Down	0.0069165	TPM4	35.5	28.521	214.84	63	11	6	13	14	9	7	4	1	2	5	3	1	4	11	10	9	8	3	2	2	4	2	1	5	6	6	5	5	2	1	1	2	1	0	3	221340000	259620000	138330000
hsa05410 Hypertrophic cardiomyopathy (HCM)	0.0193064	P06753	Tropomyosin alpha-3 chain	0.429	Down	0.0156599	TPM3	11.9	32.95	2.9034	6	4	2	2	1	1	1	0	0	0	0	0	0	1	4	4	4	3	2	1	2	1	1	1	3	2	2	2	1	1	0	1	0	0	0	2	13734000	12626000	11251000
hsa05410 Hypertrophic cardiomyopathy (HCM)	0.0193064	P05106	Integrin beta-3	0.08	Down	0.00062257	ITGB3	10.4	87.057	36.945	17	6	6	8	6	1	2	0	0	0	0	0	0	0	5	6	4	5	1	0	1	1	0	0	0	5	6	4	5	1	0	1	1	0	0	0	3906900	5415700	3204800
hsa05410 Hypertrophic cardiomyopathy (HCM)	0.0193064	P07951	Tropomyosin beta chain	0.137	Down	0.0003791	TPM2	14.1	32.85	3.3849	6	6	0	2	1	1	1	1	0	0	0	0	0	0	6	5	5	4	2	1	2	3	1	1	2	0	0	0	0	0	0	0	0	0	0	0	9486100	11813000	7758300
hsa05410 Hypertrophic cardiomyopathy (HCM)	0.0193064	P60709	"Actin, cytoplasmic 1"	0.29	Down	0.0095586	ACTB	46.4	41.736	323.31	283	13	1	44	43	38	24	29	12	20	16	17	14	26	13	13	13	12	13	12	12	13	12	12	13	1	1	1	1	1	1	1	1	1	1	1	1679800000	2476700000	1824200000
hsa04915 Estrogen signaling pathway	0.236744	P17066	Heat shock 70 kDa protein 6	0.618	Down	0.047497	HSPA6	11.7	71.027	5.8846	10	6	1	1	0	1	1	1	1	1	1	1	1	1	3	4	3	2	1	2	1	1	1	3	5	1	1	1	1	1	1	1	1	1	1	1	15161000	17349000	13377000
hsa04915 Estrogen signaling pathway	0.236744	P0DP25	Calmodulin-3	0.117	Down	0.0006822	CALM3	30.9	16.837	77.602	20	5	4	3	5	4	2	1	0	1	1	0	0	3	3	3	3	3	2	2	2	2	1	1	5	2	3	2	2	2	2	2	2	1	1	4	127230000	180730000	145890000
hsa04915 Estrogen signaling pathway	0.236744	P11142	Heat shock cognate 71 kDa protein	0.227	Down	0.020722	HSPA8	25.5	70.897	165.4	49	14	11	8	8	9	4	3	0	1	1	0	1	14	8	11	10	8	8	4	1	4	3	5	13	7	9	9	7	8	3	1	4	3	4	11	16406000	30765000	26355000
hsa05100 Bacterial invasion of epithelial cells	0.361221	P18206	Vinculin	0.208	Down	0.048657	VCL	38.3	123.8	323.31	201	39	39	44	37	31	19	17	8	9	12	6	6	12	35	35	28	27	20	11	15	17	7	8	17	35	35	28	27	20	11	15	17	7	8	17	96878000	122590000	87410000
hsa05100 Bacterial invasion of epithelial cells	0.361221	P60709	"Actin, cytoplasmic 1"	0.29	Down	0.0095586	ACTB	46.4	41.736	323.31	283	13	1	44	43	38	24	29	12	20	16	17	14	26	13	13	13	12	13	12	12	13	12	12	13	1	1	1	1	1	1	1	1	1	1	1	1679800000	2476700000	1824200000
hsa05170 Human immunodeficiency virus 1 infection	0.236744	P23528	Cofilin-1	0.126	Down	0.023636	CFL1	61.4	18.502	247.52	61	9	9	14	13	8	6	2	1	3	3	1	1	9	9	7	8	5	6	1	3	4	3	2	8	9	7	8	5	6	1	3	4	3	2	8	191870000	252610000	182990000
hsa05170 Human immunodeficiency virus 1 infection	0.236744	P0DP25	Calmodulin-3	0.117	Down	0.0006822	CALM3	30.9	16.837	77.602	20	5	4	3	5	4	2	1	0	1	1	0	0	3	3	3	3	3	2	2	2	2	1	1	5	2	3	2	2	2	2	2	2	1	1	4	127230000	180730000	145890000
hsa05170 Human immunodeficiency virus 1 infection	0.236744	P30101	Protein disulfide-isomerase A3	0.123	Down	0.011798	PDIA3	24	56.782	17.676	30	9	9	6	7	5	6	1	1	0	1	2	0	1	8	7	7	7	3	2	2	3	2	1	5	8	7	7	7	3	2	2	3	2	1	5	15987000	21610000	18646000
hsa05414 Dilated cardiomyopathy (DCM)	0.0639382	P67936	Tropomyosin alpha-4 chain	0.108	Down	0.0069165	TPM4	35.5	28.521	214.84	63	11	6	13	14	9	7	4	1	2	5	3	1	4	11	10	9	8	3	2	2	4	2	1	5	6	6	5	5	2	1	1	2	1	0	3	221340000	259620000	138330000
hsa05414 Dilated cardiomyopathy (DCM)	0.0639382	P06753	Tropomyosin alpha-3 chain	0.429	Down	0.0156599	TPM3	11.9	32.95	2.9034	6	4	2	2	1	1	1	0	0	0	0	0	0	1	4	4	4	3	2	1	2	1	1	1	3	2	2	2	1	1	0	1	0	0	0	2	13734000	12626000	11251000
hsa05414 Dilated cardiomyopathy (DCM)	0.0639382	P05106	Integrin beta-3	0.08	Down	0.00062257	ITGB3	10.4	87.057	36.945	17	6	6	8	6	1	2	0	0	0	0	0	0	0	5	6	4	5	1	0	1	1	0	0	0	5	6	4	5	1	0	1	1	0	0	0	3906900	5415700	3204800
hsa05414 Dilated cardiomyopathy (DCM)	0.0639382	P07951	Tropomyosin beta chain	0.137	Down	0.0003791	TPM2	14.1	32.85	3.3849	6	6	0	2	1	1	1	1	0	0	0	0	0	0	6	5	5	4	2	1	2	3	1	1	2	0	0	0	0	0	0	0	0	0	0	0	9486100	11813000	7758300
hsa05414 Dilated cardiomyopathy (DCM)	0.0639382	P60709	"Actin, cytoplasmic 1"	0.29	Down	0.0095586	ACTB	46.4	41.736	323.31	283	13	1	44	43	38	24	29	12	20	16	17	14	26	13	13	13	12	13	12	12	13	12	12	13	1	1	1	1	1	1	1	1	1	1	1	1679800000	2476700000	1824200000
hsa05131 Shigellosis	0.227547	P18206	Vinculin	0.208	Down	0.048657	VCL	38.3	123.8	323.31	201	39	39	44	37	31	19	17	8	9	12	6	6	12	35	35	28	27	20	11	15	17	7	8	17	35	35	28	27	20	11	15	17	7	8	17	96878000	122590000	87410000
hsa05131 Shigellosis	0.227547	P60709	"Actin, cytoplasmic 1"	0.29	Down	0.0095586	ACTB	46.4	41.736	323.31	283	13	1	44	43	38	24	29	12	20	16	17	14	26	13	13	13	12	13	12	12	13	12	12	13	1	1	1	1	1	1	1	1	1	1	1	1679800000	2476700000	1824200000
hsa04213 Longevity regulating pathway - multiple species	0.0348286	P17066	Heat shock 70 kDa protein 6	0.618	Down	0.047497	HSPA6	11.7	71.027	5.8846	10	6	1	1	0	1	1	1	1	1	1	1	1	1	3	4	3	2	1	2	1	1	1	3	5	1	1	1	1	1	1	1	1	1	1	1	15161000	17349000	13377000
hsa04213 Longevity regulating pathway - multiple species	0.0348286	P11142	Heat shock cognate 71 kDa protein	0.227	Down	0.020722	HSPA8	25.5	70.897	165.4	49	14	11	8	8	9	4	3	0	1	1	0	1	14	8	11	10	8	8	4	1	4	3	5	13	7	9	9	7	8	3	1	4	3	4	11	16406000	30765000	26355000
hsa04213 Longevity regulating pathway - multiple species	0.0348286	P00441	Superoxide dismutase [Cu-Zn]	0.48	Down	0.007921	SOD1	16.9	15.936	54.355	8	2	2	0	2	1	1	0	0	0	1	0	1	2	1	2	2	1	1	0	0	1	0	2	2	1	2	2	1	1	0	0	1	0	2	2	16066000	28563000	21663000
hsa04141 Protein processing in endoplasmic reticulum	0.135833	P17066	Heat shock 70 kDa protein 6	0.618	Down	0.047497	HSPA6	11.7	71.027	5.8846	10	6	1	1	0	1	1	1	1	1	1	1	1	1	3	4	3	2	1	2	1	1	1	3	5	1	1	1	1	1	1	1	1	1	1	1	15161000	17349000	13377000
hsa04141 Protein processing in endoplasmic reticulum	0.135833	P30101	Protein disulfide-isomerase A3	0.123	Down	0.011798	PDIA3	24	56.782	17.676	30	9	9	6	7	5	6	1	1	0	1	2	0	1	8	7	7	7	3	2	2	3	2	1	5	8	7	7	7	3	2	2	3	2	1	5	15987000	21610000	18646000
hsa04141 Protein processing in endoplasmic reticulum	0.135833	P11142	Heat shock cognate 71 kDa protein	0.227	Down	0.020722	HSPA8	25.5	70.897	165.4	49	14	11	8	8	9	4	3	0	1	1	0	1	14	8	11	10	8	8	4	1	4	3	5	13	7	9	9	7	8	3	1	4	3	4	11	16406000	30765000	26355000
hsa04141 Protein processing in endoplasmic reticulum	0.135833	P07237	Protein disulfide-isomerase	0.431	Down	0.014284	P4HB	25	57.116	17.263	42	13	13	6	6	4	3	1	4	4	2	5	2	5	10	8	8	6	4	6	6	4	5	4	8	10	8	8	6	4	6	6	4	5	4	8	10944000	8327200	9476400
hsa04530 Tight junction	0.0256879	P12814	Alpha-actinin-1	0.07	Down	0.0076358	ACTN1	25.3	103.06	41.766	40	19	19	10	5	10	4	0	0	0	0	0	0	11	13	11	10	7	3	0	1	1	0	0	12	13	11	10	7	3	0	1	1	0	0	12	13018000	5554900	11743000
hsa04530 Tight junction	0.0256879	P68366	Tubulin alpha-4A chain	0.185	Down	0.020079	TUBA4A	18.3	49.924	3.9849	4	6	2	1	1	2	0	0	0	0	0	0	0	0	5	6	5	3	3	0	0	1	0	0	4	2	2	2	1	2	0	0	1	0	0	1	4532600	2837900	5556400
hsa04530 Tight junction	0.0256879	P61160	Actin-related protein 2	0.216	Down	0.0086632	ACTR2	9.9	44.76	11.586	14	3	3	2	4	2	3	0	0	1	1	0	0	1	2	3	2	2	2	2	1	2	0	0	2	2	3	2	2	2	2	1	2	0	0	2	9435400	17416000	9350400
hsa04530 Tight junction	0.0256879	P26038	Moesin	0.121	Down	3.9871e-06	MSN	19.6	67.819	24.978	42	11	11	7	9	10	2	1	0	2	2	0	1	8	9	10	10	6	4	5	3	5	3	1	8	9	10	10	6	4	5	3	5	3	1	8	19645000	35820000	27469000
hsa04530 Tight junction	0.0256879	P60709	"Actin, cytoplasmic 1"	0.29	Down	0.0095586	ACTB	46.4	41.736	323.31	283	13	1	44	43	38	24	29	12	20	16	17	14	26	13	13	13	12	13	12	12	13	12	12	13	1	1	1	1	1	1	1	1	1	1	1	1679800000	2476700000	1824200000
hsa04810 Regulation of actin cytoskeleton	0.00193261	P12814	Alpha-actinin-1	0.07	Down	0.0076358	ACTN1	25.3	103.06	41.766	40	19	19	10	5	10	4	0	0	0	0	0	0	11	13	11	10	7	3	0	1	1	0	0	12	13	11	10	7	3	0	1	1	0	0	12	13018000	5554900	11743000
hsa04810 Regulation of actin cytoskeleton	0.00193261	P05106	Integrin beta-3	0.08	Down	0.00062257	ITGB3	10.4	87.057	36.945	17	6	6	8	6	1	2	0	0	0	0	0	0	0	5	6	4	5	1	0	1	1	0	0	0	5	6	4	5	1	0	1	1	0	0	0	3906900	5415700	3204800
hsa04810 Regulation of actin cytoskeleton	0.00193261	P23528	Cofilin-1	0.126	Down	0.023636	CFL1	61.4	18.502	247.52	61	9	9	14	13	8	6	2	1	3	3	1	1	9	9	7	8	5	6	1	3	4	3	2	8	9	7	8	5	6	1	3	4	3	2	8	191870000	252610000	182990000
hsa04810 Regulation of actin cytoskeleton	0.00193261	P18206	Vinculin	0.208	Down	0.048657	VCL	38.3	123.8	323.31	201	39	39	44	37	31	19	17	8	9	12	6	6	12	35	35	28	27	20	11	15	17	7	8	17	35	35	28	27	20	11	15	17	7	8	17	96878000	122590000	87410000
hsa04810 Regulation of actin cytoskeleton	0.00193261	P26038	Moesin	0.121	Down	3.9871e-06	MSN	19.6	67.819	24.978	42	11	11	7	9	10	2	1	0	2	2	0	1	8	9	10	10	6	4	5	3	5	3	1	8	9	10	10	6	4	5	3	5	3	1	8	19645000	35820000	27469000
hsa04810 Regulation of actin cytoskeleton	0.00193261	P60709	"Actin, cytoplasmic 1"	0.29	Down	0.0095586	ACTB	46.4	41.736	323.31	283	13	1	44	43	38	24	29	12	20	16	17	14	26	13	13	13	12	13	12	12	13	12	12	13	1	1	1	1	1	1	1	1	1	1	1	1679800000	2476700000	1824200000
hsa04810 Regulation of actin cytoskeleton	0.00193261	P62328	Thymosin beta-4	0.219	Down	0.03094	TMSB4X	31.8	5.0526	39.432	45	2	2	5	6	10	5	4	2	3	4	2	2	2	2	2	2	2	2	1	2	2	2	1	2	2	2	2	2	2	1	2	2	2	1	2	4068000000	5511100000	4593300000
hsa00010 Glycolysis / Gluconeogenesis	0.000833793	P00338	L-lactate dehydrogenase A chain	0.507	Down	0.00054012	LDHA	32.2	36.688	37.961	47	11	10	6	8	6	3	3	3	1	2	2	3	10	10	11	10	9	7	9	9	6	7	7	11	9	10	9	8	6	8	8	5	6	6	10	81107000	119510000	109980000
hsa00010 Glycolysis / Gluconeogenesis	0.000833793	P04075	Fructose-bisphosphate aldolase A	0.297	Down	0.0090417	ALDOA	55.5	39.42	170.22	85	15	13	16	16	9	9	5	3	6	3	3	3	12	13	14	11	10	9	4	8	7	4	4	11	12	12	9	9	8	3	8	6	4	4	10	114450000	164780000	114770000
hsa00010 Glycolysis / Gluconeogenesis	0.000833793	P60174	Triosephosphate isomerase	0.148	Down	0.005724	TPI1	53.1	30.791	48.92	40	10	10	7	8	4	3	1	0	1	2	1	6	7	8	10	6	6	2	1	5	3	3	5	7	8	10	6	6	2	1	5	3	3	5	7	23705000	55107000	30802000
hsa00010 Glycolysis / Gluconeogenesis	0.000833793	P06733	Alpha-enolase	0.101	Down	0.020681	ENO1	26.7	47.168	54.28	38	9	9	9	8	6	4	2	0	0	1	0	0	8	8	7	7	6	6	1	1	1	0	1	8	8	7	7	6	6	1	1	1	0	1	8	26475000	48780000	23655000
hsa00010 Glycolysis / Gluconeogenesis	0.000833793	P04406	Glyceraldehyde-3-phosphate dehydrogenase	0.336	Down	0.027545	GAPDH	50.1	36.053	156.78	71	13	13	14	16	10	3	6	2	4	2	2	3	9	11	11	10	7	7	6	7	7	4	6	10	11	11	10	7	7	6	7	7	4	6	10	81675000	156530000	101420000
hsa00010 Glycolysis / Gluconeogenesis	0.000833793	P00558	Phosphoglycerate kinase 1	0.252	Down	0.0106197	PGK1	42.7	44.614	189.22	83	14	14	19	20	15	1	5	0	1	3	0	5	14	11	13	11	6	6	0	5	6	2	5	10	11	13	11	6	6	0	5	6	2	5	10	21864000	47367000	26009000
hsa00010 Glycolysis / Gluconeogenesis	0.000833793	P14618	Pyruvate kinase PKM	0.175	Down	0.0173366	PKM	39.2	57.936	117.99	70	16	16	14	16	13	4	2	4	2	2	0	3	10	13	14	11	7	5	5	6	6	4	2	12	13	14	11	7	5	5	6	6	4	2	12	33164000	55443000	46128000
hsa01230 Biosynthesis of amino acids	0.000300183	P04075	Fructose-bisphosphate aldolase A	0.297	Down	0.0090417	ALDOA	55.5	39.42	170.22	85	15	13	16	16	9	9	5	3	6	3	3	3	12	13	14	11	10	9	4	8	7	4	4	11	12	12	9	9	8	3	8	6	4	4	10	114450000	164780000	114770000
hsa01230 Biosynthesis of amino acids	0.000300183	P60174	Triosephosphate isomerase	0.148	Down	0.005724	TPI1	53.1	30.791	48.92	40	10	10	7	8	4	3	1	0	1	2	1	6	7	8	10	6	6	2	1	5	3	3	5	7	8	10	6	6	2	1	5	3	3	5	7	23705000	55107000	30802000
hsa01230 Biosynthesis of amino acids	0.000300183	P06733	Alpha-enolase	0.101	Down	0.020681	ENO1	26.7	47.168	54.28	38	9	9	9	8	6	4	2	0	0	1	0	0	8	8	7	7	6	6	1	1	1	0	1	8	8	7	7	6	6	1	1	1	0	1	8	26475000	48780000	23655000
hsa01230 Biosynthesis of amino acids	0.000300183	P37837	Transaldolase	0.351	Down	0.0088202	TALDO1	24	37.54	30.351	33	8	8	3	3	4	1	2	2	3	3	2	3	7	4	5	5	2	2	2	4	4	2	3	7	4	5	5	2	2	2	4	4	2	3	7	7863900	5083200	10010000
hsa01230 Biosynthesis of amino acids	0.000300183	P04406	Glyceraldehyde-3-phosphate dehydrogenase	0.336	Down	0.027545	GAPDH	50.1	36.053	156.78	71	13	13	14	16	10	3	6	2	4	2	2	3	9	11	11	10	7	7	6	7	7	4	6	10	11	11	10	7	7	6	7	7	4	6	10	81675000	156530000	101420000
hsa01230 Biosynthesis of amino acids	0.000300183	P00558	Phosphoglycerate kinase 1	0.252	Down	0.0106197	PGK1	42.7	44.614	189.22	83	14	14	19	20	15	1	5	0	1	3	0	5	14	11	13	11	6	6	0	5	6	2	5	10	11	13	11	6	6	0	5	6	2	5	10	21864000	47367000	26009000
hsa01230 Biosynthesis of amino acids	0.000300183	P14618	Pyruvate kinase PKM	0.175	Down	0.0173366	PKM	39.2	57.936	117.99	70	16	16	14	16	13	4	2	4	2	2	0	3	10	13	14	11	7	5	5	6	6	4	2	12	13	14	11	7	5	5	6	6	4	2	12	33164000	55443000	46128000
[truncated: 19 more columns]

## Sheet: all
KEGG pathway	Mapping	Background	All Mapping	All Background	Fold enrichment	Fisher's exact test p value	-log10(p value)	Related proteins
hsa01230 Biosynthesis of amino acids	7	14	65	440	3.38	0.00165435	2.78	P04075 P60174 P06733 P37837 P04406 P00558 P14618
hsa01200 Carbon metabolism	8	18	65	440	3.01	0.00193799	2.71	P04075 P40925 P60174 P04406 P06733 P37837 P00558 P14618
hsa00010 Glycolysis / Gluconeogenesis	7	16	65	440	2.96	0.00430025	2.37	P00338 P04075 P60174 P06733 P04406 P00558 P14618
hsa04810 Regulation of actin cytoskeleton	7	18	65	440	2.63	0.00933181	2.03	P12814 P05106 P23528 P18206 P26038 P60709 P62328
hsa04260 Cardiac muscle contraction	3	4	65	440	5.08	0.0110724	1.96	P67936 P06753 P07951
hsa04261 Adrenergic signaling in cardiomyocytes	4	8	65	440	3.38	0.0191867	1.72	P67936 P06753 P0DP25 P07951
hsa04962 Vasopressin-regulated water reabsorption	2	2	65	440	6.77	0.0215366	1.67	P52565 P52566
hsa00620 Pyruvate metabolism	3	5	65	440	4.06	0.0247538	1.61	P00338 P40925 P14618
hsa04141 Protein processing in endoplasmic reticulum	6	18	65	440	2.26	0.0359412	1.44	P33908 P17066 Q12907 P30101 P11142 P07237
hsa04066 HIF-1 signaling pathway	4	10	65	440	2.71	0.0455884	1.34	P06733 P02786 P04406 P00558
hsa04611 Platelet activation	6	19	65	440	2.14	0.0465054	1.33	P40197 P05106 P02675 P04275 Q86UX7 P60709

## Sheet: all Pathway2Protein
KEGG pathway	Fisher's exact test p value	Protein accession	Protein description	Ratio	Regulated Type	P value	Gene name	Sequence coverage [%]	Mol. weight [kDa]	Score	MS/MS Counts	Peptides	Unique peptides	MS/MS Count C_1	MS/MS Count C_2	MS/MS Count C_3	MS/MS Count C_4	MS/MS Count ITP1_1	MS/MS Count ITP1_2	MS/MS Count ITP1_3	MS/MS Count ITP1_4	MS/MS Count ITP2_1	MS/MS Count ITP2_2	MS/MS Count ITP2_3	Peptides C_1	Peptides C_2	Peptides C_3	Peptides C_4	Peptides ITP1_1	Peptides ITP1_2	Peptides ITP1_3	Peptides ITP1_4	Peptides ITP2_1	Peptides ITP2_2	Peptides ITP2_3	Unique peptides C_1	Unique peptides C_2	Unique peptides C_3	Unique peptides C_4	Unique peptides ITP1_1	Unique peptides ITP1_2	Unique peptides ITP1_3	Unique peptides ITP1_4	Unique peptides ITP2_1	Unique peptides ITP2_2	Unique peptides ITP2_3	iBAQ C_1	iBAQ C_2	iBAQ C_3
hsa00983 Drug metabolism - other enzymes	0.217483	P78417	Glutathione S-transferase omega-1	0.286	Down	0.00184226	GSTO1	26.1	27.566	49.957	23	6	6	6	2	3	1	0	1	2	3	1	1	3	6	4	5	3	2	3	3	3	3	4	5	6	4	5	3	2	3	3	3	3	4	5	24216000	44297000	21666000
hsa00983 Drug metabolism - other enzymes	0.217483	P22392	Nucleoside diphosphate kinase B	0.241	Down	0.021839	NME2	31.6	17.298	74.024	26	5	2	4	4	4	3	1	1	0	1	1	3	4	3	3	4	3	2	1	2	2	1	2	4	2	1	2	1	0	0	1	1	0	1	1	22280000	50476000	24498000
hsa05162 Measles	0.298399	P17066	Heat shock 70 kDa protein 6	0.618	Down	0.047497	HSPA6	11.7	71.027	5.8846	10	6	1	1	0	1	1	1	1	1	1	1	1	1	3	4	3	2	1	2	1	1	1	3	5	1	1	1	1	1	1	1	1	1	1	1	15161000	17349000	13377000
hsa05162 Measles	0.298399	P11142	Heat shock cognate 71 kDa protein	0.227	Down	0.020722	HSPA8	25.5	70.897	165.4	49	14	11	8	8	9	4	3	0	1	1	0	1	14	8	11	10	8	8	4	1	4	3	5	13	7	9	9	7	8	3	1	4	3	4	11	16406000	30765000	26355000
hsa05162 Measles	0.298399	P26038	Moesin	0.121	Down	3.9871e-06	MSN	19.6	67.819	24.978	42	11	11	7	9	10	2	1	0	2	2	0	1	8	9	10	10	6	4	5	3	5	3	1	8	9	10	10	6	4	5	3	5	3	1	8	19645000	35820000	27469000
hsa04066 HIF-1 signaling pathway	0.0455884	P06733	Alpha-enolase	0.101	Down	0.020681	ENO1	26.7	47.168	54.28	38	9	9	9	8	6	4	2	0	0	1	0	0	8	8	7	7	6	6	1	1	1	0	1	8	8	7	7	6	6	1	1	1	0	1	8	26475000	48780000	23655000
hsa04066 HIF-1 signaling pathway	0.0455884	P02786	Transferrin receptor protein 1	4.066	Up	0.025395	TFRC	10.7	84.87	9.3186	15	7	7	0	1	1	0	2	0	2	4	1	4	0	1	3	1	0	3	3	3	6	1	5	0	1	3	1	0	3	3	3	6	1	5	0	922240	1377600	1054300
hsa04066 HIF-1 signaling pathway	0.0455884	P04406	Glyceraldehyde-3-phosphate dehydrogenase	0.336	Down	0.027545	GAPDH	50.1	36.053	156.78	71	13	13	14	16	10	3	6	2	4	2	2	3	9	11	11	10	7	7	6	7	7	4	6	10	11	11	10	7	7	6	7	7	4	6	10	81675000	156530000	101420000
hsa04066 HIF-1 signaling pathway	0.0455884	P00558	Phosphoglycerate kinase 1	0.252	Down	0.0106197	PGK1	42.7	44.614	189.22	83	14	14	19	20	15	1	5	0	1	3	0	5	14	11	13	11	6	6	0	5	6	2	5	10	11	13	11	6	6	0	5	6	2	5	10	21864000	47367000	26009000
hsa00240 Pyrimidine metabolism	0.159757	P00491	Purine nucleoside phosphorylase	0.158	Down	0.021682	PNP	13.8	32.118	133.95	20	3	3	4	4	1	2	1	0	1	1	0	3	3	3	3	2	3	2	0	1	1	0	3	3	3	3	2	3	2	0	1	1	0	3	3	6531300	30232000	12786000
hsa00240 Pyrimidine metabolism	0.159757	P22392	Nucleoside diphosphate kinase B	0.241	Down	0.021839	NME2	31.6	17.298	74.024	26	5	2	4	4	4	3	1	1	0	1	1	3	4	3	3	4	3	2	1	2	2	1	2	4	2	1	2	1	0	0	1	1	0	1	1	22280000	50476000	24498000
hsa00030 Pentose phosphate pathway	0.335732	P04075	Fructose-bisphosphate aldolase A	0.297	Down	0.0090417	ALDOA	55.5	39.42	170.22	85	15	13	16	16	9	9	5	3	6	3	3	3	12	13	14	11	10	9	4	8	7	4	4	11	12	12	9	9	8	3	8	6	4	4	10	114450000	164780000	114770000
hsa00030 Pentose phosphate pathway	0.335732	P37837	Transaldolase	0.351	Down	0.0088202	TALDO1	24	37.54	30.351	33	8	8	3	3	4	1	2	2	3	3	2	3	7	4	5	5	2	2	2	4	4	2	3	7	4	5	5	2	2	2	4	4	2	3	7	7863900	5083200	10010000
hsa04611 Platelet activation	0.0465054	P40197	Platelet glycoprotein V	0.056	Down	0.0049964	GP5	18.9	60.958	20.765	12	8	8	1	8	1	1	1	0	0	0	0	0	0	3	8	4	2	1	1	1	1	1	0	1	3	8	4	2	1	1	1	1	1	0	1	2237600	27751000	3908800
hsa04611 Platelet activation	0.0465054	P05106	Integrin beta-3	0.08	Down	0.00062257	ITGB3	10.4	87.057	36.945	17	6	6	8	6	1	2	0	0	0	0	0	0	0	5	6	4	5	1	0	1	1	0	0	0	5	6	4	5	1	0	1	1	0	0	0	3906900	5415700	3204800
hsa04611 Platelet activation	0.0465054	P02675	Fibrinogen beta chain	2.134	Up	0.038804	FGB	74.3	55.928	323.31	714	37	31	79	56	53	39	76	111	48	64	66	59	63	35	32	32	29	34	37	29	32	33	34	30	29	26	26	23	28	31	23	26	27	28	26	2767400000	1768200000	2413400000
hsa04611 Platelet activation	0.0465054	P04275	von Willebrand factor	3.077	Up	0.00147692	VWF	26.4	309.26	323.31	353	59	59	18	16	26	12	36	46	39	55	19	39	47	26	21	33	19	35	44	41	45	28	42	40	26	21	33	19	35	44	41	45	28	42	40	8507200	7019600	17379000
hsa04611 Platelet activation	0.0465054	Q86UX7	Fermitin family homolog 3	0.051	Down	0.0029576	FERMT3	38.2	75.952	186.36	69	20	20	24	19	14	8	1	0	2	1	0	0	0	20	19	17	11	3	0	4	4	1	0	1	20	19	17	11	3	0	4	4	1	0	1	66012000	80345000	54084000
hsa04611 Platelet activation	0.0465054	P60709	"Actin, cytoplasmic 1"	0.29	Down	0.0095586	ACTB	46.4	41.736	323.31	283	13	1	44	43	38	24	29	12	20	16	17	14	26	13	13	13	12	13	12	12	13	12	12	13	1	1	1	1	1	1	1	1	1	1	1	1679800000	2476700000	1824200000
hsa04380 Osteoclast differentiation	0.276699	P07333	Macrophage colony-stimulating factor 1 receptor	1.862	Up	0.0030364	CSF1R	5.6	107.98	41.237	26	4	4	1	4	1	2	2	5	2	2	3	2	2	3	4	3	3	4	4	3	4	4	2	3	3	4	3	3	4	4	3	4	4	2	3	4190300	7776200	6029100
hsa04380 Osteoclast differentiation	0.276699	P05106	Integrin beta-3	0.08	Down	0.00062257	ITGB3	10.4	87.057	36.945	17	6	6	8	6	1	2	0	0	0	0	0	0	0	5	6	4	5	1	0	1	1	0	0	0	5	6	4	5	1	0	1	1	0	0	0	3906900	5415700	3204800
hsa03040 Spliceosome	0.335732	P17066	Heat shock 70 kDa protein 6	0.618	Down	0.047497	HSPA6	11.7	71.027	5.8846	10	6	1	1	0	1	1	1	1	1	1	1	1	1	3	4	3	2	1	2	1	1	1	3	5	1	1	1	1	1	1	1	1	1	1	1	15161000	17349000	13377000
hsa03040 Spliceosome	0.335732	P11142	Heat shock cognate 71 kDa protein	0.227	Down	0.020722	HSPA8	25.5	70.897	165.4	49	14	11	8	8	9	4	3	0	1	1	0	1	14	8	11	10	8	8	4	1	4	3	5	13	7	9	9	7	8	3	1	4	3	4	11	16406000	30765000	26355000
hsa04962 Vasopressin-regulated water reabsorption	0.0215366	P52565	Rho GDP-dissociation inhibitor 1	0.153	Down	0.0045198	ARHGDIA	19.1	23.207	42.874	15	4	4	3	2	3	1	1	0	0	0	0	0	5	4	3	3	3	2	1	1	2	2	2	4	4	3	3	3	2	1	1	2	2	2	4	23393000	35595000	24275000
hsa04962 Vasopressin-regulated water reabsorption	0.0215366	P52566	Rho GDP-dissociation inhibitor 2	0.213	Down	0.037285	ARHGDIB	28.9	22.988	27.245	30	5	5	4	6	5	4	2	0	3	1	1	1	3	4	4	4	2	2	1	2	2	2	1	4	4	4	4	2	2	1	2	2	2	1	4	49010000	69973000	47106000
hsa05225 Hepatocellular carcinoma	0.335732	P78417	Glutathione S-transferase omega-1	0.286	Down	0.00184226	GSTO1	26.1	27.566	49.957	23	6	6	6	2	3	1	0	1	2	3	1	1	3	6	4	5	3	2	3	3	3	3	4	5	6	4	5	3	2	3	3	3	3	4	5	24216000	44297000	21666000
hsa05225 Hepatocellular carcinoma	0.335732	P60709	"Actin, cytoplasmic 1"	0.29	Down	0.0095586	ACTB	46.4	41.736	323.31	283	13	1	44	43	38	24	29	12	20	16	17	14	26	13	13	13	12	13	12	12	13	12	12	13	1	1	1	1	1	1	1	1	1	1	1	1679800000	2476700000	1824200000
hsa00620 Pyruvate metabolism	0.0247538	P00338	L-lactate dehydrogenase A chain	0.507	Down	0.00054012	LDHA	32.2	36.688	37.961	47	11	10	6	8	6	3	3	3	1	2	2	3	10	10	11	10	9	7	9	9	6	7	7	11	9	10	9	8	6	8	8	5	6	6	10	81107000	119510000	109980000
hsa00620 Pyruvate metabolism	0.0247538	P40925	"Malate dehydrogenase, cytoplasmic"	0.302	Down	0.0032844	MDH1	20.7	36.426	37.323	16	5	5	1	5	2	0	1	0	0	0	0	1	6	4	5	3	2	3	1	1	2	1	1	5	4	5	3	2	3	1	1	2	1	1	5	10639000	16862000	7978800
hsa00620 Pyruvate metabolism	0.0247538	P14618	Pyruvate kinase PKM	0.175	Down	0.0173366	PKM	39.2	57.936	117.99	70	16	16	14	16	13	4	2	4	2	2	0	3	10	13	14	11	7	5	5	6	6	4	2	12	13	14	11	7	5	5	6	6	4	2	12	33164000	55443000	46128000
hsa05016 Huntington disease	0.276699	Q96JB1	"Dynein heavy chain 8, axonemal"	0.372	Down	0.044203	DNAH8	0.5	514.66	-2	3	2	2	0	0	1	0	0	1	0	0	0	1	0	1	2	1	2	1	1	2	1	1	2	1	1	2	1	2	1	1	2	1	1	2	1	2050900	5415100	2672700
hsa05016 Huntington disease	0.276699	P00441	Superoxide dismutase [Cu-Zn]	0.48	Down	0.007921	SOD1	16.9	15.936	54.355	8	2	2	0	2	1	1	0	0	0	1	0	1	2	1	2	2	1	1	0	0	1	0	2	2	1	2	2	1	1	0	0	1	0	2	2	16066000	28563000	21663000
hsa00230 Purine metabolism	0.0694446	P00491	Purine nucleoside phosphorylase	0.158	Down	0.021682	PNP	13.8	32.118	133.95	20	3	3	4	4	1	2	1	0	1	1	0	3	3	3	3	2	3	2	0	1	1	0	3	3	3	3	2	3	2	0	1	1	0	3	3	6531300	30232000	12786000
hsa00230 Purine metabolism	0.0694446	P14618	Pyruvate kinase PKM	0.175	Down	0.0173366	PKM	39.2	57.936	117.99	70	16	16	14	16	13	4	2	4	2	2	0	3	10	13	14	11	7	5	5	6	6	4	2	12	13	14	11	7	5	5	6	6	4	2	12	33164000	55443000	46128000
hsa00230 Purine metabolism	0.0694446	P22392	Nucleoside diphosphate kinase B	0.241	Down	0.021839	NME2	31.6	17.298	74.024	26	5	2	4	4	4	3	1	1	0	1	1	3	4	3	3	4	3	2	1	2	2	1	2	4	2	1	2	1	0	0	1	1	0	1	1	22280000	50476000	24498000
hsa01200 Carbon metabolism	0.00193799	P04075	Fructose-bisphosphate aldolase A	0.297	Down	0.0090417	ALDOA	55.5	39.42	170.22	85	15	13	16	16	9	9	5	3	6	3	3	3	12	13	14	11	10	9	4	8	7	4	4	11	12	12	9	9	8	3	8	6	4	4	10	114450000	164780000	114770000
hsa01200 Carbon metabolism	0.00193799	P40925	"Malate dehydrogenase, cytoplasmic"	0.302	Down	0.0032844	MDH1	20.7	36.426	37.323	16	5	5	1	5	2	0	1	0	0	0	0	1	6	4	5	3	2	3	1	1	2	1	1	5	4	5	3	2	3	1	1	2	1	1	5	10639000	16862000	7978800
hsa01200 Carbon metabolism	0.00193799	P60174	Triosephosphate isomerase	0.148	Down	0.005724	TPI1	53.1	30.791	48.92	40	10	10	7	8	4	3	1	0	1	2	1	6	7	8	10	6	6	2	1	5	3	3	5	7	8	10	6	6	2	1	5	3	3	5	7	23705000	55107000	30802000
hsa01200 Carbon metabolism	0.00193799	P04406	Glyceraldehyde-3-phosphate dehydrogenase	0.336	Down	0.027545	GAPDH	50.1	36.053	156.78	71	13	13	14	16	10	3	6	2	4	2	2	3	9	11	11	10	7	7	6	7	7	4	6	10	11	11	10	7	7	6	7	7	4	6	10	81675000	156530000	101420000
hsa01200 Carbon metabolism	0.00193799	P06733	Alpha-enolase	0.101	Down	0.020681	ENO1	26.7	47.168	54.28	38	9	9	9	8	6	4	2	0	0	1	0	0	8	8	7	7	6	6	1	1	1	0	1	8	8	7	7	6	6	1	1	1	0	1	8	26475000	48780000	23655000
hsa01200 Carbon metabolism	0.00193799	P37837	Transaldolase	0.351	Down	0.0088202	TALDO1	24	37.54	30.351	33	8	8	3	3	4	1	2	2	3	3	2	3	7	4	5	5	2	2	2	4	4	2	3	7	4	5	5	2	2	2	4	4	2	3	7	7863900	5083200	10010000
hsa01200 Carbon metabolism	0.00193799	P00558	Phosphoglycerate kinase 1	0.252	Down	0.0106197	PGK1	42.7	44.614	189.22	83	14	14	19	20	15	1	5	0	1	3	0	5	14	11	13	11	6	6	0	5	6	2	5	10	11	13	11	6	6	0	5	6	2	5	10	21864000	47367000	26009000
hsa01200 Carbon metabolism	0.00193799	P14618	Pyruvate kinase PKM	0.175	Down	0.0173366	PKM	39.2	57.936	117.99	70	16	16	14	16	13	4	2	4	2	2	0	3	10	13	14	11	7	5	5	6	6	4	2	12	13	14	11	7	5	5	6	6	4	2	12	33164000	55443000	46128000
hsa04062 Chemokine signaling pathway	0.276699	P02775	Platelet basic protein	0.14	Down	0.00195917	PPBP	38.3	13.894	276.25	95	6	6	15	21	10	8	7	5	6	4	7	4	8	6	6	6	5	4	5	5	6	5	4	5	6	6	6	5	4	5	5	6	5	4	5	3016800000	4086800000	2462500000
hsa04062 Chemokine signaling pathway	0.276699	P02776	Platelet factor 4	0.145	Down	0.0020237	PF4	34.7	10.845	28.636	11	3	1	4	3	0	2	0	0	0	1	0	0	1	3	3	2	1	2	0	1	1	0	0	2	1	1	1	0	1	0	0	0	0	0	0	277030000	290140000	226070000
hsa04270 Vascular smooth muscle contraction	0.335732	P63267	"Actin, gamma-enteric smooth muscle"	0.174	Down	0.0180792	ACTG2	23.4	41.876	74.538	43	8	1	10	3	5	8	2	1	3	4	1	2	4	8	8	8	8	8	8	8	8	8	8	8	1	1	1	1	1	1	1	1	1	1	1	172530000	301530000	148990000
hsa04270 Vascular smooth muscle contraction	0.335732	P0DP25	Calmodulin-3	0.117	Down	0.0006822	CALM3	30.9	16.837	77.602	20	5	4	3	5	4	2	1	0	1	1	0	0	3	3	3	3	3	2	2	2	2	1	1	5	2	3	2	2	2	2	2	2	1	1	4	127230000	180730000	145890000
hsa04261 Adrenergic signaling in cardiomyocytes	0.0191867	P67936	Tropomyosin alpha-4 chain	0.108	Down	0.0069165	TPM4	35.5	28.521	214.84	63	11	6	13	14	9	7	4	1	2	5	3	1	4	11	10	9	8	3	2	2	4	2	1	5	6	6	5	5	2	1	1	2	1	0	3	221340000	259620000	138330000
hsa04261 Adrenergic signaling in cardiomyocytes	0.0191867	P06753	Tropomyosin alpha-3 chain	0.429	Down	0.0156599	TPM3	11.9	32.95	2.9034	6	4	2	2	1	1	1	0	0	0	0	0	0	1	4	4	4	3	2	1	2	1	1	1	3	2	2	2	1	1	0	1	0	0	0	2	13734000	12626000	11251000
hsa04261 Adrenergic signaling in cardiomyocytes	0.0191867	P0DP25	Calmodulin-3	0.117	Down	0.0006822	CALM3	30.9	16.837	77.602	20	5	4	3	5	4	2	1	0	1	1	0	0	3	3	3	3	3	2	2	2	2	1	1	5	2	3	2	2	2	2	2	2	1	1	4	127230000	180730000	145890000
hsa04261 Adrenergic signaling in cardiomyocytes	0.0191867	P07951	Tropomyosin beta chain	0.137	Down	0.0003791	TPM2	14.1	32.85	3.3849	6	6	0	2	1	1	1	1	0	0	0	0	0	0	6	5	5	4	2	1	2	3	1	1	2	0	0	0	0	0	0	0	0	0	0	0	9486100	11813000	7758300
hsa05205 Proteoglycans in cancer	0.212258	P21333	Filamin-A	0.189	Down	0.0151413	FLNA	17	280.74	148.4	107	34	34	32	18	21	18	12	0	1	1	0	0	4	32	19	26	23	17	1	5	7	2	1	8	32	19	26	23	17	1	5	7	2	1	8	21589000	6136700	15162000
hsa05205 Proteoglycans in cancer	0.212258	P51884	Lumican	0.644	Down	0.0079157	LUM	37.6	38.429	323.31	219	12	9	19	17	21	17	19	24	15	15	25	23	24	10	11	11	11	11	11	10	10	11	11	11	8	8	9	9	9	9	8	8	9	9	9	1097200000	1240200000	1423100000
hsa05205 Proteoglycans in cancer	0.212258	P05106	Integrin beta-3	0.08	Down	0.00062257	ITGB3	10.4	87.057	36.945	17	6	6	8	6	1	2	0	0	0	0	0	0	0	5	6	4	5	1	0	1	1	0	0	0	5	6	4	5	1	0	1	1	0	0	0	3906900	5415700	3204800
hsa05205 Proteoglycans in cancer	0.212258	P26038	Moesin	0.121	Down	3.9871e-06	MSN	19.6	67.819	24.978	42	11	11	7	9	10	2	1	0	2	2	0	1	8	9	10	10	6	4	5	3	5	3	1	8	9	10	10	6	4	5	3	5	3	1	8	19645000	35820000	27469000
hsa05205 Proteoglycans in cancer	0.212258	P60709	"Actin, cytoplasmic 1"	0.29	Down	0.0095586	ACTB	46.4	41.736	323.31	283	13	1	44	43	38	24	29	12	20	16	17	14	26	13	13	13	12	13	12	12	13	12	12	13	1	1	1	1	1	1	1	1	1	1	1	1679800000	2476700000	1824200000
hsa00051 Fructose and mannose metabolism	0.105756	P04075	Fructose-bisphosphate aldolase A	0.297	Down	0.0090417	ALDOA	55.5	39.42	170.22	85	15	13	16	16	9	9	5	3	6	3	3	3	12	13	14	11	10	9	4	8	7	4	4	11	12	12	9	9	8	3	8	6	4	4	10	114450000	164780000	114770000
hsa00051 Fructose and mannose metabolism	0.105756	P60174	Triosephosphate isomerase	0.148	Down	0.005724	TPI1	53.1	30.791	48.92	40	10	10	7	8	4	3	1	0	1	2	1	6	7	8	10	6	6	2	1	5	3	3	5	7	8	10	6	6	2	1	5	3	3	5	7	23705000	55107000	30802000
hsa04922 Glucagon signaling pathway	0.0995994	P00338	L-lactate dehydrogenase A chain	0.507	Down	0.00054012	LDHA	32.2	36.688	37.961	47	11	10	6	8	6	3	3	3	1	2	2	3	10	10	11	10	9	7	9	9	6	7	7	11	9	10	9	8	6	8	8	5	6	6	10	81107000	119510000	109980000
hsa04922 Glucagon signaling pathway	0.0995994	P0DP25	Calmodulin-3	0.117	Down	0.0006822	CALM3	30.9	16.837	77.602	20	5	4	3	5	4	2	1	0	1	1	0	0	3	3	3	3	3	2	2	2	2	1	1	5	2	3	2	2	2	2	2	2	1	1	4	127230000	180730000	145890000
hsa04922 Glucagon signaling pathway	0.0995994	P14618	Pyruvate kinase PKM	0.175	Down	0.0173366	PKM	39.2	57.936	117.99	70	16	16	14	16	13	4	2	4	2	2	0	3	10	13	14	11	7	5	5	6	6	4	2	12	13	14	11	7	5	5	6	6	4	2	12	33164000	55443000	46128000
hsa04722 Neurotrophin signaling pathway	0.171941	P52565	Rho GDP-dissociation inhibitor 1	0.153	Down	0.0045198	ARHGDIA	19.1	23.207	42.874	15	4	4	3	2	3	1	1	0	0	0	0	0	5	4	3	3	3	2	1	1	2	2	2	4	4	3	3	3	2	1	1	2	2	2	4	23393000	35595000	24275000
hsa04722 Neurotrophin signaling pathway	0.171941	P0DP25	Calmodulin-3	0.117	Down	0.0006822	CALM3	30.9	16.837	77.602	20	5	4	3	5	4	2	1	0	1	1	0	0	3	3	3	3	3	2	2	2	2	1	1	5	2	3	2	2	2	2	2	2	1	1	4	127230000	180730000	145890000
hsa04722 Neurotrophin signaling pathway	0.171941	P52566	Rho GDP-dissociation inhibitor 2	0.213	Down	0.037285	ARHGDIB	28.9	22.988	27.245	30	5	5	4	6	5	4	2	0	3	1	1	1	3	4	4	4	2	2	1	2	2	2	1	4	4	4	4	2	2	1	2	2	2	1	4	49010000	69973000	47106000
hsa04144 Endocytosis	0.16709	P17066	Heat shock 70 kDa protein 6	0.618	Down	0.047497	HSPA6	11.7	71.027	5.8846	10	6	1	1	0	1	1	1	1	1	1	1	1	1	3	4	3	2	1	2	1	1	1	3	5	1	1	1	1	1	1	1	1	1	1	1	15161000	17349000	13377000
hsa04144 Endocytosis	0.16709	P47756	F-actin-capping protein subunit beta	0.116	Down	0.0070048	CAPZB	9.7	31.35	12.121	7	2	2	1	2	0	0	0	0	0	0	0	0	4	2	2	1	2	1	0	0	1	0	0	2	2	2	1	2	1	0	0	1	0	0	2	2023200	1600400	758970
hsa04144 Endocytosis	0.16709	P11142	Heat shock cognate 71 kDa protein	0.227	Down	0.020722	HSPA8	25.5	70.897	165.4	49	14	11	8	8	9	4	3	0	1	1	0	1	14	8	11	10	8	8	4	1	4	3	5	13	7	9	9	7	8	3	1	4	3	4	11	16406000	30765000	26355000
hsa04144 Endocytosis	0.16709	P02786	Transferrin receptor protein 1	4.066	Up	0.025395	TFRC	10.7	84.87	9.3186	15	7	7	0	1	1	0	2	0	2	4	1	4	0	1	3	1	0	3	3	3	6	1	5	0	1	3	1	0	3	3	3	6	1	5	0	922240	1377600	1054300
hsa05132 Salmonella infection	0.0694446	P21333	Filamin-A	0.189	Down	0.0151413	FLNA	17	280.74	148.4	107	34	34	32	18	21	18	12	0	1	1	0	0	4	32	19	26	23	17	1	5	7	2	1	8	32	19	26	23	17	1	5	7	2	1	8	21589000	6136700	15162000
hsa05132 Salmonella infection	0.0694446	P18428	Lipopolysaccharide-binding protein	2.682	Up	0.042724	LBP	12.5	53.383	18.703	55	6	6	7	5	2	1	7	10	4	5	5	5	4	5	5	3	4	5	6	4	5	5	3	4	5	5	3	4	5	6	4	5	5	3	4	52797000	66496000	19567000
hsa05132 Salmonella infection	0.0694446	P60709	"Actin, cytoplasmic 1"	0.29	Down	0.0095586	ACTB	46.4	41.736	323.31	283	13	1	44	43	38	24	29	12	20	16	17	14	26	13	13	13	12	13	12	12	13	12	12	13	1	1	1	1	1	1	1	1	1	1	1	1679800000	2476700000	1824200000
hsa04670 Leukocyte transendothelial migration	0.19905	P12814	Alpha-actinin-1	0.07	Down	0.0076358	ACTN1	25.3	103.06	41.766	40	19	19	10	5	10	4	0	0	0	0	0	0	11	13	11	10	7	3	0	1	1	0	0	12	13	11	10	7	3	0	1	1	0	0	12	13018000	5554900	11743000
hsa04670 Leukocyte transendothelial migration	0.19905	P18206	Vinculin	0.208	Down	0.048657	VCL	38.3	123.8	323.31	201	39	39	44	37	31	19	17	8	9	12	6	6	12	35	35	28	27	20	11	15	17	7	8	17	35	35	28	27	20	11	15	17	7	8	17	96878000	122590000	87410000
hsa04670 Leukocyte transendothelial migration	0.19905	P26038	Moesin	0.121	Down	3.9871e-06	MSN	19.6	67.819	24.978	42	11	11	7	9	10	2	1	0	2	2	0	1	8	9	10	10	6	4	5	3	5	3	1	8	9	10	10	6	4	5	3	5	3	1	8	19645000	35820000	27469000
hsa04670 Leukocyte transendothelial migration	0.19905	P60709	"Actin, cytoplasmic 1"	0.29	Down	0.0095586	ACTB	46.4	41.736	323.31	283	13	1	44	43	38	24	29	12	20	16	17	14	26	13	13	13	12	13	12	12	13	12	12	13	1	1	1	1	1	1	1	1	1	1	1	1679800000	2476700000	1824200000
hsa00270 Cysteine and methionine metabolism	0.159757	P00338	L-lactate dehydrogenase A chain	0.507	Down	0.00054012	LDHA	32.2	36.688	37.961	47	11	10	6	8	6	3	3	3	1	2	2	3	10	10	11	10	9	7	9	9	6	7	7	11	9	10	9	8	6	8	8	5	6	6	10	81107000	119510000	109980000
hsa00270 Cysteine and methionine metabolism	0.159757	P40925	"Malate dehydrogenase, cytoplasmic"	0.302	Down	0.0032844	MDH1	20.7	36.426	37.323	16	5	5	1	5	2	0	1	0	0	0	0	1	6	4	5	3	2	3	1	1	2	1	1	5	4	5	3	2	3	1	1	2	1	1	5	10639000	16862000	7978800
hsa05164 Influenza A	0.212492	P17066	Heat shock 70 kDa protein 6	0.618	Down	0.047497	HSPA6	11.7	71.027	5.8846	10	6	1	1	0	1	1	1	1	1	1	1	1	1	3	4	3	2	1	2	1	1	1	3	5	1	1	1	1	1	1	1	1	1	1	1	15161000	17349000	13377000
hsa05164 Influenza A	0.212492	P11142	Heat shock cognate 71 kDa protein	0.227	Down	0.020722	HSPA8	25.5	70.897	165.4	49	14	11	8	8	9	4	3	0	1	1	0	1	14	8	11	10	8	8	4	1	4	3	5	13	7	9	9	7	8	3	1	4	3	4	11	16406000	30765000	26355000
hsa05164 Influenza A	0.212492	P60709	"Actin, cytoplasmic 1"	0.29	Down	0.0095586	ACTB	46.4	41.736	323.31	283	13	1	44	43	38	24	29	12	20	16	17	14	26	13	13	13	12	13	12	12	13	12	12	13	1	1	1	1	1	1	1	1	1	1	1	1679800000	2476700000	1824200000
hsa04060 Cytokine-cytokine receptor interaction	0.134035	P02775	Platelet basic protein	0.14	Down	0.00195917	PPBP	38.3	13.894	276.25	95	6	6	15	21	10	8	7	5	6	4	7	4	8	6	6	6	5	4	5	5	6	5	4	5	6	6	6	5	4	5	5	6	5	4	5	3016800000	4086800000	2462500000
hsa04060 Cytokine-cytokine receptor interaction	0.134035	P07333	Macrophage colony-stimulating factor 1 receptor	1.862	Up	0.0030364	CSF1R	5.6	107.98	41.237	26	4	4	1	4	1	2	2	5	2	2	3	2	2	3	4	3	3	4	4	3	4	4	2	3	3	4	3	3	4	4	3	4	4	2	3	4190300	7776200	6029100
hsa04060 Cytokine-cytokine receptor interaction	0.134035	P02776	Platelet factor 4	0.145	Down	0.0020237	PF4	34.7	10.845	28.636	11	3	1	4	3	0	2	0	0	0	1	0	0	1	3	3	2	1	2	0	1	1	0	0	2	1	1	1	0	1	0	0	0	0	0	0	277030000	290140000	226070000
hsa04260 Cardiac muscle contraction	0.0110724	P67936	Tropomyosin alpha-4 chain	0.108	Down	0.0069165	TPM4	35.5	28.521	214.84	63	11	6	13	14	9	7	4	1	2	5	3	1	4	11	10	9	8	3	2	2	4	2	1	5	6	6	5	5	2	1	1	2	1	0	3	221340000	259620000	138330000
hsa04260 Cardiac muscle contraction	0.0110724	P06753	Tropomyosin alpha-3 chain	0.429	Down	0.0156599	TPM3	11.9	32.95	2.9034	6	4	2	2	1	1	1	0	0	0	0	0	0	1	4	4	4	3	2	1	2	1	1	1	3	2	2	2	1	1	0	1	0	0	0	2	13734000	12626000	11251000
hsa04260 Cardiac muscle contraction	0.0110724	P07951	Tropomyosin beta chain	0.137	Down	0.0003791	TPM2	14.1	32.85	3.3849	6	6	0	2	1	1	1	1	0	0	0	0	0	0	6	5	5	4	2	1	2	3	1	1	2	0	0	0	0	0	0	0	0	0	0	0	9486100	11813000	7758300
hsa05410 Hypertrophic cardiomyopathy (HCM)	0.0551441	P67936	Tropomyosin alpha-4 chain	0.108	Down	0.0069165	TPM4	35.5	28.521	214.84	63	11	6	13	14	9	7	4	1	2	5	3	1	4	11	10	9	8	3	2	2	4	2	1	5	6	6	5	5	2	1	1	2	1	0	3	221340000	259620000	138330000
hsa05410 Hypertrophic cardiomyopathy (HCM)	0.0551441	P06753	Tropomyosin alpha-3 chain	0.429	Down	0.0156599	TPM3	11.9	32.95	2.9034	6	4	2	2	1	1	1	0	0	0	0	0	0	1	4	4	4	3	2	1	2	1	1	1	3	2	2	2	1	1	0	1	0	0	0	2	13734000	12626000	11251000
hsa05410 Hypertrophic cardiomyopathy (HCM)	0.0551441	P05106	Integrin beta-3	0.08	Down	0.00062257	ITGB3	10.4	87.057	36.945	17	6	6	8	6	1	2	0	0	0	0	0	0	0	5	6	4	5	1	0	1	1	0	0	0	5	6	4	5	1	0	1	1	0	0	0	3906900	5415700	3204800
hsa05410 Hypertrophic cardiomyopathy (HCM)	0.0551441	P07951	Tropomyosin beta chain	0.137	Down	0.0003791	TPM2	14.1	32.85	3.3849	6	6	0	2	1	1	1	1	0	0	0	0	0	0	6	5	5	4	2	1	2	3	1	1	2	0	0	0	0	0	0	0	0	0	0	0	9486100	11813000	7758300
hsa05410 Hypertrophic cardiomyopathy (HCM)	0.0551441	P60709	"Actin, cytoplasmic 1"	0.29	Down	0.0095586	ACTB	46.4	41.736	323.31	283	13	1	44	43	38	24	29	12	20	16	17	14	26	13	13	13	12	13	12	12	13	12	12	13	1	1	1	1	1	1	1	1	1	1	1	1679800000	2476700000	1824200000
hsa05414 Dilated cardiomyopathy (DCM)	0.15773	P67936	Tropomyosin alpha-4 chain	0.108	Down	0.0069165	TPM4	35.5	28.521	214.84	63	11	6	13	14	9	7	4	1	2	5	3	1	4	11	10	9	8	3	2	2	4	2	1	5	6	6	5	5	2	1	1	2	1	0	3	221340000	259620000	138330000
hsa05414 Dilated cardiomyopathy (DCM)	0.15773	P06753	Tropomyosin alpha-3 chain	0.429	Down	0.0156599	TPM3	11.9	32.95	2.9034	6	4	2	2	1	1	1	0	0	0	0	0	0	1	4	4	4	3	2	1	2	1	1	1	3	2	2	2	1	1	0	1	0	0	0	2	13734000	12626000	11251000
hsa05414 Dilated cardiomyopathy (DCM)	0.15773	P05106	Integrin beta-3	0.08	Down	0.00062257	ITGB3	10.4	87.057	36.945	17	6	6	8	6	1	2	0	0	0	0	0	0	0	5	6	4	5	1	0	1	1	0	0	0	5	6	4	5	1	0	1	1	0	0	0	3906900	5415700	3204800
hsa05414 Dilated cardiomyopathy (DCM)	0.15773	P07951	Tropomyosin beta chain	0.137	Down	0.0003791	TPM2	14.1	32.85	3.3849	6	6	0	2	1	1	1	1	0	0	0	0	0	0	6	5	5	4	2	1	2	3	1	1	2	0	0	0	0	0	0	0	0	0	0	0	9486100	11813000	7758300
hsa05414 Dilated cardiomyopathy (DCM)	0.15773	P60709	"Actin, cytoplasmic 1"	0.29	Down	0.0095586	ACTB	46.4	41.736	323.31	283	13	1	44	43	38	24	29	12	20	16	17	14	26	13	13	13	12	13	12	12	13	12	12	13	1	1	1	1	1	1	1	1	1	1	1	1679800000	2476700000	1824200000
hsa05131 Shigellosis	0.335732	P18206	Vinculin	0.208	Down	0.048657	VCL	38.3	123.8	323.31	201	39	39	44	37	31	19	17	8	9	12	6	6	12	35	35	28	27	20	11	15	17	7	8	17	35	35	28	27	20	11	15	17	7	8	17	96878000	122590000	87410000
hsa05131 Shigellosis	0.335732	P60709	"Actin, cytoplasmic 1"	0.29	Down	0.0095586	ACTB	46.4	41.736	323.31	283	13	1	44	43	38	24	29	12	20	16	17	14	26	13	13	13	12	13	12	12	13	12	12	13	1	1	1	1	1	1	1	1	1	1	1	1679800000	2476700000	1824200000
hsa04213 Longevity regulating pathway - multiple species	0.0694446	P17066	Heat shock 70 kDa protein 6	0.618	Down	0.047497	HSPA6	11.7	71.027	5.8846	10	6	1	1	0	1	1	1	1	1	1	1	1	1	3	4	3	2	1	2	1	1	1	3	5	1	1	1	1	1	1	1	1	1	1	1	15161000	17349000	13377000
hsa04213 Longevity regulating pathway - multiple species	0.0694446	P11142	Heat shock cognate 71 kDa protein	0.227	Down	0.020722	HSPA8	25.5	70.897	165.4	49	14	11	8	8	9	4	3	0	1	1	0	1	14	8	11	10	8	8	4	1	4	3	5	13	7	9	9	7	8	3	1	4	3	4	11	16406000	30765000	26355000
hsa04213 Longevity regulating pathway - multiple species	0.0694446	P00441	Superoxide dismutase [Cu-Zn]	0.48	Down	0.007921	SOD1	16.9	15.936	54.355	8	2	2	0	2	1	1	0	0	0	1	0	1	2	1	2	2	1	1	0	0	1	0	2	2	1	2	2	1	1	0	0	1	0	2	2	16066000	28563000	21663000
hsa04141 Protein processing in endoplasmic reticulum	0.0359412	P33908	"Mannosyl-oligosaccharide 1,2-alpha-mannosidase IA"	2.429	Up	0.0026026	MAN1A1	17	72.968	19.682	44	10	10	4	4	5	2	4	4	5	3	4	6	3	7	8	7	5	7	6	8	7	7	7	7	7	8	7	5	7	6	8	7	7	7	7	7735200	15611000	16105000
hsa04141 Protein processing in endoplasmic reticulum	0.0359412	P17066	Heat shock 70 kDa protein 6	0.618	Down	0.047497	HSPA6	11.7	71.027	5.8846	10	6	1	1	0	1	1	1	1	1	1	1	1	1	3	4	3	2	1	2	1	1	1	3	5	1	1	1	1	1	1	1	1	1	1	1	15161000	17349000	13377000
hsa04141 Protein processing in endoplasmic reticulum	0.0359412	Q12907	Vesicular integral-membrane protein VIP36	2.23	Up	0.043318	LMAN2	9	40.228	18.64	18	3	3	1	1	3	0	1	3	2	2	3	0	2	1	1	2	1	1	3	2	2	2	0	2	1	1	2	1	1	3	2	2	2	0	2	2029200	2258600	1433600
hsa04141 Protein processing in endoplasmic reticulum	0.0359412	P30101	Protein disulfide-isomerase A3	0.123	Down	0.011798	PDIA3	24	56.782	17.676	30	9	9	6	7	5	6	1	1	0	1	2	0	1	8	7	7	7	3	2	2	3	2	1	5	8	7	7	7	3	2	2	3	2	1	5	15987000	21610000	18646000
hsa04141 Protein processing in endoplasmic reticulum	0.0359412	P11142	Heat shock cognate 71 kDa protein	0.227	Down	0.020722	HSPA8	25.5	70.897	165.4	49	14	11	8	8	9	4	3	0	1	1	0	1	14	8	11	10	8	8	4	1	4	3	5	13	7	9	9	7	8	3	1	4	3	4	11	16406000	30765000	26355000
hsa04141 Protein processing in endoplasmic reticulum	0.0359412	P07237	Protein disulfide-isomerase	0.431	Down	0.014284	P4HB	25	57.116	17.263	42	13	13	6	6	4	3	1	4	4	2	5	2	5	10	8	8	6	4	6	6	4	5	4	8	10	8	8	6	4	6	6	4	5	4	8	10944000	8327200	9476400
hsa04530 Tight junction	0.0712117	P12814	Alpha-actinin-1	0.07	Down	0.0076358	ACTN1	25.3	103.06	41.766	40	19	19	10	5	10	4	0	0	0	0	0	0	11	13	11	10	7	3	0	1	1	0	0	12	13	11	10	7	3	0	1	1	0	0	12	13018000	5554900	11743000
hsa04530 Tight junction	0.0712117	P68366	Tubulin alpha-4A chain	0.185	Down	0.020079	TUBA4A	18.3	49.924	3.9849	4	6	2	1	1	2	0	0	0	0	0	0	0	0	5	6	5	3	3	0	0	1	0	0	4	2	2	2	1	2	0	0	1	0	0	1	4532600	2837900	5556400
hsa04530 Tight junction	0.0712117	P61160	Actin-related protein 2	0.216	Down	0.0086632	ACTR2	9.9	44.76	11.586	14	3	3	2	4	2	3	0	0	1	1	0	0	1	2	3	2	2	2	2	1	2	0	0	2	2	3	2	2	2	2	1	2	0	0	2	9435400	17416000	9350400
hsa04530 Tight junction	0.0712117	P26038	Moesin	0.121	Down	3.9871e-06	MSN	19.6	67.819	24.978	42	11	11	7	9	10	2	1	0	2	2	0	1	8	9	10	10	6	4	5	3	5	3	1	8	9	10	10	6	4	5	3	5	3	1	8	19645000	35820000	27469000
hsa04530 Tight junction	0.0712117	P60709	"Actin, cytoplasmic 1"	0.29	Down	0.0095586	ACTB	46.4	41.736	323.31	283	13	1	44	43	38	24	29	12	20	16	17	14	26	13	13	13	12	13	12	12	13	12	12	13	1	1	1	1	1	1	1	1	1	1	1	1679800000	2476700000	1824200000
hsa04810 Regulation of actin cytoskeleton	0.00933181	P12814	Alpha-actinin-1	0.07	Down	0.0076358	ACTN1	25.3	103.06	41.766	40	19	19	10	5	10	4	0	0	0	0	0	0	11	13	11	10	7	3	0	1	1	0	0	12	13	11	10	7	3	0	1	1	0	0	12	13018000	5554900	11743000
hsa04810 Regulation of actin cytoskeleton	0.00933181	P05106	Integrin beta-3	0.08	Down	0.00062257	ITGB3	10.4	87.057	36.945	17	6	6	8	6	1	2	0	0	0	0	0	0	0	5	6	4	5	1	0	1	1	0	0	0	5	6	4	5	1	0	1	1	0	0	0	3906900	5415700	3204800
hsa04810 Regulation of actin cytoskeleton	0.00933181	P23528	Cofilin-1	0.126	Down	0.023636	CFL1	61.4	18.502	247.52	61	9	9	14	13	8	6	2	1	3	3	1	1	9	9	7	8	5	6	1	3	4	3	2	8	9	7	8	5	6	1	3	4	3	2	8	191870000	252610000	182990000
hsa04810 Regulation of actin cytoskeleton	0.00933181	P18206	Vinculin	0.208	Down	0.048657	VCL	38.3	123.8	323.31	201	39	39	44	37	31	19	17	8	9	12	6	6	12	35	35	28	27	20	11	15	17	7	8	17	35	35	28	27	20	11	15	17	7	8	17	96878000	122590000	87410000
hsa04810 Regulation of actin cytoskeleton	0.00933181	P26038	Moesin	0.121	Down	3.9871e-06	MSN	19.6	67.819	24.978	42	11	11	7	9	10	2	1	0	2	2	0	1	8	9	10	10	6	4	5	3	5	3	1	8	9	10	10	6	4	5	3	5	3	1	8	19645000	35820000	27469000
hsa04810 Regulation of actin cytoskeleton	0.00933181	P60709	"Actin, cytoplasmic 1"	0.29	Down	0.0095586	ACTB	46.4	41.736	323.31	283	13	1	44	43	38	24	29	12	20	16	17	14	26	13	13	13	12	13	12	12	13	12	12	13	1	1	1	1	1	1	1	1	1	1	1	1679800000	2476700000	1824200000
hsa04810 Regulation of actin cytoskeleton	0.00933181	P62328	Thymosin beta-4	0.219	Down	0.03094	TMSB4X	31.8	5.0526	39.432	45	2	2	5	6	10	5	4	2	3	4	2	2	2	2	2	2	2	2	1	2	2	2	1	2	2	2	2	2	2	1	2	2	2	1	2	4068000000	5511100000	4593300000
hsa00010 Glycolysis / Gluconeogenesis	0.00430025	P00338	L-lactate dehydrogenase A chain	0.507	Down	0.00054012	LDHA	32.2	36.688	37.961	47	11	10	6	8	6	3	3	3	1	2	2	3	10	10	11	10	9	7	9	9	6	7	7	11	9	10	9	8	6	8	8	5	6	6	10	81107000	119510000	109980000
hsa00010 Glycolysis / Gluconeogenesis	0.00430025	P04075	Fructose-bisphosphate aldolase A	0.297	Down	0.0090417	ALDOA	55.5	39.42	170.22	85	15	13	16	16	9	9	5	3	6	3	3	3	12	13	14	11	10	9	4	8	7	4	4	11	12	12	9	9	8	3	8	6	4	4	10	114450000	164780000	114770000
hsa00010 Glycolysis / Gluconeogenesis	0.00430025	P60174	Triosephosphate isomerase	0.148	Down	0.005724	TPI1	53.1	30.791	48.92	40	10	10	7	8	4	3	1	0	1	2	1	6	7	8	10	6	6	2	1	5	3	3	5	7	8	10	6	6	2	1	5	3	3	5	7	23705000	55107000	30802000
hsa00010 Glycolysis / Gluconeogenesis	0.00430025	P06733	Alpha-enolase	0.101	Down	0.020681	ENO1	26.7	47.168	54.28	38	9	9	9	8	6	4	2	0	0	1	0	0	8	8	7	7	6	6	1	1	1	0	1	8	8	7	7	6	6	1	1	1	0	1	8	26475000	48780000	23655000
hsa00010 Glycolysis / Gluconeogenesis	0.00430025	P04406	Glyceraldehyde-3-phosphate dehydrogenase	0.336	Down	0.027545	GAPDH	50.1	36.053	156.78	71	13	13	14	16	10	3	6	2	4	2	2	3	9	11	11	10	7	7	6	7	7	4	6	10	11	11	10	7	7	6	7	7	4	6	10	81675000	156530000	101420000
hsa00010 Glycolysis / Gluconeogenesis	0.00430025	P00558	Phosphoglycerate kinase 1	0.252	Down	0.0106197	PGK1	42.7	44.614	189.22	83	14	14	19	20	15	1	5	0	1	3	0	5	14	11	13	11	6	6	0	5	6	2	5	10	11	13	11	6	6	0	5	6	2	5	10	21864000	47367000	26009000
hsa00010 Glycolysis / Gluconeogenesis	0.00430025	P14618	Pyruvate kinase PKM	0.175	Down	0.0173366	PKM	39.2	57.936	117.99	70	16	16	14	16	13	4	2	4	2	2	0	3	10	13	14	11	7	5	5	6	6	4	2	12	13	14	11	7	5	5	6	6	4	2	12	33164000	55443000	46128000
hsa01230 Biosynthesis of amino acids	0.00165435	P04075	Fructose-bisphosphate aldolase A	0.297	Down	0.0090417	ALDOA	55.5	39.42	170.22	85	15	13	16	16	9	9	5	3	6	3	3	3	12	13	14	11	10	9	4	8	7	4	4	11	12	12	9	9	8	3	8	6	4	4	10	114450000	164780000	114770000
hsa01230 Biosynthesis of amino acids	0.00165435	P60174	Triosephosphate isomerase	0.148	Down	0.005724	TPI1	53.1	30.791	48.92	40	10	10	7	8	4	3	1	0	1	2	1	6	7	8	10	6	6	2	1	5	3	3	5	7	8	10	6	6	2	1	5	3	3	5	7	23705000	55107000	30802000
hsa01230 Biosynthesis of amino acids	0.00165435	P06733	Alpha-enolase	0.101	Down	0.020681	ENO1	26.7	47.168	54.28	38	9	9	9	8	6	4	2	0	0	1	0	0	8	8	7	7	6	6	1	1	1	0	1	8	8	7	7	6	6	1	1	1	0	1	8	26475000	48780000	23655000
hsa01230 Biosynthesis of amino acids	0.00165435	P37837	Transaldolase	0.351	Down	0.0088202	TALDO1	24	37.54	30.351	33	8	8	3	3	4	1	2	2	3	3	2	3	7	4	5	5	2	2	2	4	4	2	3	7	4	5	5	2	2	2	4	4	2	3	7	7863900	5083200	10010000
hsa01230 Biosynthesis of amino acids	0.00165435	P04406	Glyceraldehyde-3-phosphate dehydrogenase	0.336	Down	0.027545	GAPDH	50.1	36.053	156.78	71	13	13	14	16	10	3	6	2	4	2	2	3	9	11	11	10	7	7	6	7	7	4	6	10	11	11	10	7	7	6	7	7	4	6	10	81675000	156530000	101420000
hsa01230 Biosynthesis of amino acids	0.00165435	P00558	Phosphoglycerate kinase 1	0.252	Down	0.0106197	PGK1	42.7	44.614	189.22	83	14	14	19	20	15	1	5	0	1	3	0	5	14	11	13	11	6	6	0	5	6	2	5	10	11	13	11	6	6	0	5	6	2	5	10	21864000	47367000	26009000
hsa01230 Biosynthesis of amino acids	0.00165435	P14618	Pyruvate kinase PKM	0.175	Down	0.0173366	PKM	39.2	57.936	117.99	70	16	16	14	16	13	4	2	4	2	2	0	3	10	13	14	11	7	5	5	6	6	4	2	12	13	14	11	7	5	5	6	6	4	2	12	33164000	55443000	46128000
[truncated: 19 more columns]
