# Supplementary material for: Quantitative LC–MS/MS uncovers the regulatory role of autophagy in immune thrombocytopenia
Source: Cancer Cell Int. 2021 Oct 18;21:548. doi: 10.1186/s12935-021-02249-4 (PMC8524881; doi:10.1186/s12935-021-02249-4)
Supplement: Supplementary file 2 — Additional file 2: Table 2. The description of protein domains. [file 12935_2021_2249_MOESM2_ESM.xlsx]

## Sheet: Q1
Domain Description	Mapping	Background	All Mapping	All Backgroud	Fold enrichment	Fisher's exact test p value	-log10(P value)	Related Protein
Thioredoxin-like fold	6	20	50	717	4.3	0.0015542	2.81	P78417 P30101 P30041 P07237 O75368 Q9H299
Disulphide isomerase	2	2	50	717	14.34	0.00477237	2.32	P30101 P07237
Rho GDP-dissociation inhibitor domain	2	2	50	717	14.34	0.00477237	2.32	P52565 P52566
Calponin homology domain	4	11	50	717	5.21	0.00480912	2.32	P21333 P12814 P37802 Q9HBI1
Actin-depolymerising factor homology domain	3	6	50	717	7.17	0.00550674	2.26	Q14019 O60234 P23528
Aldolase-type TIM barrel	3	6	50	717	7.17	0.00550674	2.26	P04075 P60174 P37837
ADF-H/Gelsolin-like domain	3	6	50	717	7.17	0.00550674	2.26	Q14019 O60234 P23528
CXC Chemokine domain	2	3	50	717	9.56	0.0136763	1.86	P02775 P02776
Band 4.1 domain	2	4	50	717	7.17	0.0261344	1.58	P26038 Q86UX7
Chemokine interleukin-8-like domain	2	4	50	717	7.17	0.0261344	1.58	P02775 P02776
FERM central domain	2	4	50	717	7.17	0.0261344	1.58	P26038 Q86UX7
Thioredoxin domain	3	10	50	717	4.3	0.0270454	1.57	P30101 P30041 P07237
PH domain-like	3	11	50	717	3.91	0.035384	1.45	P08567 P26038 Q86UX7
Pleckstrin homology domain	2	5	50	717	5.74	0.0416269	1.38	P08567 Q86UX7
FERM/acyl-CoA-binding protein, 3-helical bundle	2	5	50	717	5.74	0.0416269	1.38	P26038 Q86UX7
Immunoglobulin E-set	3	12	50	717	3.58	0.0448972	1.35	P21333 P52565 P52566

## Sheet: Q1 Domain2Protein
Domain Description	Fisher's exact test p value	Protein accession	Protein description	Ratio	Regulated Type	Gene name	Sequence coverage [%]	Mol. weight [kDa]	Score	MS/MS Counts	Peptides	Unique peptides	MS/MS Count C_1	MS/MS Count C_2	MS/MS Count C_3	MS/MS Count C_4	MS/MS Count ITP1_1	MS/MS Count ITP1_2	MS/MS Count ITP1_3	MS/MS Count ITP1_4	MS/MS Count ITP2_1	MS/MS Count ITP2_2	MS/MS Count ITP2_3	Peptides C_1	Peptides C_2	Peptides C_3	Peptides C_4	Peptides ITP1_1	Peptides ITP1_2	Peptides ITP1_3	Peptides ITP1_4	Peptides ITP2_1	Peptides ITP2_2	Peptides ITP2_3	Unique peptides C_1	Unique peptides C_2	Unique peptides C_3	Unique peptides C_4	Unique peptides ITP1_1	Unique peptides ITP1_2	Unique peptides ITP1_3	Unique peptides ITP1_4	Unique peptides ITP2_1	Unique peptides ITP2_2	Unique peptides ITP2_3	iBAQ C_1	iBAQ C_2	iBAQ C_3	iBAQ C_4
Pleckstrin homology domain	0.0416269	P08567	Pleckstrin	0.076	Q1	PLEK	25.1	40.124	239.91	23	8	8	6	8	4	1	1	0	1	2	0	0	0	7	8	8	3	2	0	2	3	0	0	1	7	8	8	3	2	0	2	3	0	0	1	115600000	205460000	108060000	21099000
Pleckstrin homology domain	0.0416269	Q86UX7	Fermitin family homolog 3	0.051	Q1	FERMT3	38.2	75.952	186.36	69	20	20	24	19	14	8	1	0	2	1	0	0	0	20	19	17	11	3	0	4	4	1	0	1	20	19	17	11	3	0	4	4	1	0	1	66012000	80345000	54084000	17925000
Zinc finger, LIM-type	0.079896	Q14847	LIM and SH3 domain protein 1	0.14	Q1	LASP1	19.5	29.717	6.6858	8	4	4	2	4	1	0	0	0	0	0	0	0	1	2	4	1	1	1	0	1	1	0	0	1	2	4	1	1	1	0	1	1	0	0	1	1801300	6951100	2993400	649230
Zinc finger, LIM-type	0.079896	O00151	PDZ and LIM domain protein 1	0.109	Q1	PDLIM1	23.7	36.071	32.512	13	6	6	5	3	2	2	1	0	0	0	0	0	0	5	4	4	4	1	1	0	1	0	0	0	5	4	4	4	1	1	0	1	0	0	0	15341000	23140000	8813700	3512500
Band 4.1 domain	0.0261344	P26038	Moesin	0.121	Q1	MSN	19.6	67.819	24.978	42	11	11	7	9	10	2	1	0	2	2	0	1	8	9	10	10	6	4	5	3	5	3	1	8	9	10	10	6	4	5	3	5	3	1	8	19645000	35820000	27469000	12932000
Band 4.1 domain	0.0261344	Q86UX7	Fermitin family homolog 3	0.051	Q1	FERMT3	38.2	75.952	186.36	69	20	20	24	19	14	8	1	0	2	1	0	0	0	20	19	17	11	3	0	4	4	1	0	1	20	19	17	11	3	0	4	4	1	0	1	66012000	80345000	54084000	17925000
Rho GDP-dissociation inhibitor domain	0.00477237	P52565	Rho GDP-dissociation inhibitor 1	0.153	Q1	ARHGDIA	19.1	23.207	42.874	15	4	4	3	2	3	1	1	0	0	0	0	0	5	4	3	3	3	2	1	1	2	2	2	4	4	3	3	3	2	1	1	2	2	2	4	23393000	35595000	24275000	7700500
Rho GDP-dissociation inhibitor domain	0.00477237	P52566	Rho GDP-dissociation inhibitor 2	0.213	Q1	ARHGDIB	28.9	22.988	27.245	30	5	5	4	6	5	4	2	0	3	1	1	1	3	4	4	4	2	2	1	2	2	2	1	4	4	4	4	2	2	1	2	2	2	1	4	49010000	69973000	47106000	25131000
FERM central domain	0.0261344	P26038	Moesin	0.121	Q1	MSN	19.6	67.819	24.978	42	11	11	7	9	10	2	1	0	2	2	0	1	8	9	10	10	6	4	5	3	5	3	1	8	9	10	10	6	4	5	3	5	3	1	8	19645000	35820000	27469000	12932000
FERM central domain	0.0261344	Q86UX7	Fermitin family homolog 3	0.051	Q1	FERMT3	38.2	75.952	186.36	69	20	20	24	19	14	8	1	0	2	1	0	0	0	20	19	17	11	3	0	4	4	1	0	1	20	19	17	11	3	0	4	4	1	0	1	66012000	80345000	54084000	17925000
PH domain-like	0.035384	P08567	Pleckstrin	0.076	Q1	PLEK	25.1	40.124	239.91	23	8	8	6	8	4	1	1	0	1	2	0	0	0	7	8	8	3	2	0	2	3	0	0	1	7	8	8	3	2	0	2	3	0	0	1	115600000	205460000	108060000	21099000
PH domain-like	0.035384	P26038	Moesin	0.121	Q1	MSN	19.6	67.819	24.978	42	11	11	7	9	10	2	1	0	2	2	0	1	8	9	10	10	6	4	5	3	5	3	1	8	9	10	10	6	4	5	3	5	3	1	8	19645000	35820000	27469000	12932000
PH domain-like	0.035384	Q86UX7	Fermitin family homolog 3	0.051	Q1	FERMT3	38.2	75.952	186.36	69	20	20	24	19	14	8	1	0	2	1	0	0	0	20	19	17	11	3	0	4	4	1	0	1	20	19	17	11	3	0	4	4	1	0	1	66012000	80345000	54084000	17925000
Immunoglobulin E-set	0.0448972	P21333	Filamin-A	0.189	Q1	FLNA	17	280.74	148.4	107	34	34	32	18	21	18	12	0	1	1	0	0	4	32	19	26	23	17	1	5	7	2	1	8	32	19	26	23	17	1	5	7	2	1	8	21589000	6136700	15162000	8807400
Immunoglobulin E-set	0.0448972	P52565	Rho GDP-dissociation inhibitor 1	0.153	Q1	ARHGDIA	19.1	23.207	42.874	15	4	4	3	2	3	1	1	0	0	0	0	0	5	4	3	3	3	2	1	1	2	2	2	4	4	3	3	3	2	1	1	2	2	2	4	23393000	35595000	24275000	7700500
Immunoglobulin E-set	0.0448972	P52566	Rho GDP-dissociation inhibitor 2	0.213	Q1	ARHGDIB	28.9	22.988	27.245	30	5	5	4	6	5	4	2	0	3	1	1	1	3	4	4	4	2	2	1	2	2	2	1	4	4	4	4	2	2	1	2	2	2	1	4	49010000	69973000	47106000	25131000
Actin-depolymerising factor homology domain	0.00550674	Q14019	Coactosin-like protein	0.106	Q1	COTL1	17.6	15.945	2.5781	14	3	3	3	3	3	2	1	0	1	0	0	0	1	3	3	3	3	2	0	1	1	0	1	2	3	3	3	3	2	0	1	1	0	1	2	19523000	49331000	24853000	14502000
Actin-depolymerising factor homology domain	0.00550674	O60234	Glia maturation factor gamma	0.176	Q1	GMFG	20.4	16.801	6.7125	8	2	2	2	1	2	2	0	0	0	0	0	0	1	2	1	1	2	1	0	1	1	0	0	1	2	1	1	2	1	0	1	1	0	0	1	3885500	2264900	1863000	2376700
Actin-depolymerising factor homology domain	0.00550674	P23528	Cofilin-1	0.126	Q1	CFL1	61.4	18.502	247.52	61	9	9	14	13	8	6	2	1	3	3	1	1	9	9	7	8	5	6	1	3	4	3	2	8	9	7	8	5	6	1	3	4	3	2	8	191870000	252610000	182990000	82587000
Aldolase-type TIM barrel	0.00550674	P04075	Fructose-bisphosphate aldolase A	0.297	Q1	ALDOA	55.5	39.42	170.22	85	15	13	16	16	9	9	5	3	6	3	3	3	12	13	14	11	10	9	4	8	7	4	4	11	12	12	9	9	8	3	8	6	4	4	10	114450000	164780000	114770000	52486000
Aldolase-type TIM barrel	0.00550674	P60174	Triosephosphate isomerase	0.148	Q1	TPI1	53.1	30.791	48.92	40	10	10	7	8	4	3	1	0	1	2	1	6	7	8	10	6	6	2	1	5	3	3	5	7	8	10	6	6	2	1	5	3	3	5	7	23705000	55107000	30802000	13377000
Aldolase-type TIM barrel	0.00550674	P37837	Transaldolase	0.351	Q1	TALDO1	24	37.54	30.351	33	8	8	3	3	4	1	2	2	3	3	2	3	7	4	5	5	2	2	2	4	4	2	3	7	4	5	5	2	2	2	4	4	2	3	7	7863900	5083200	10010000	3397700
FERM/acyl-CoA-binding protein, 3-helical bundle	0.0416269	P26038	Moesin	0.121	Q1	MSN	19.6	67.819	24.978	42	11	11	7	9	10	2	1	0	2	2	0	1	8	9	10	10	6	4	5	3	5	3	1	8	9	10	10	6	4	5	3	5	3	1	8	19645000	35820000	27469000	12932000
FERM/acyl-CoA-binding protein, 3-helical bundle	0.0416269	Q86UX7	Fermitin family homolog 3	0.051	Q1	FERMT3	38.2	75.952	186.36	69	20	20	24	19	14	8	1	0	2	1	0	0	0	20	19	17	11	3	0	4	4	1	0	1	20	19	17	11	3	0	4	4	1	0	1	66012000	80345000	54084000	17925000
EF-hand domain	0.19309	P12814	Alpha-actinin-1	0.07	Q1	ACTN1	25.3	103.06	41.766	40	19	19	10	5	10	4	0	0	0	0	0	0	11	13	11	10	7	3	0	1	1	0	0	12	13	11	10	7	3	0	1	1	0	0	12	13018000	5554900	11743000	2921300
EF-hand domain	0.19309	P26447	Protein S100-A4	0.259	Q1	S100A4	16.8	11.728	9.2526	22	2	2	2	2	3	3	1	0	2	1	3	2	3	2	2	2	2	2	1	2	1	2	2	2	2	2	2	2	2	1	2	1	2	2	2	36720000	72743000	27137000	52104000
EF-hand domain	0.19309	P0DP25	Calmodulin-3	0.117	Q1	CALM3	30.9	16.837	77.602	20	5	4	3	5	4	2	1	0	1	1	0	0	3	3	3	3	3	2	2	2	2	1	1	5	2	3	2	2	2	2	2	2	1	1	4	127230000	180730000	145890000	39003000
C-type lectin-like	0.201389	P16109	P-selectin	0.249	Q1	SELP	6.4	90.833	6.3734	8	3	3	3	2	2	1	0	0	0	0	0	0	0	3	3	2	1	1	0	1	1	0	1	1	3	3	2	1	1	0	1	1	0	1	1	1648300	1685800	620890	0
C-type lectin-like	0.201389	Q9BWP8	Collectin-11	0.496	Q1	COLEC11	18.8	28.665	50.31	35	4	4	3	2	5	1	2	3	2	2	6	3	6	4	4	4	3	3	4	3	2	4	3	4	4	4	4	3	3	4	3	2	4	3	4	37197000	65648000	79765000	20579000
Chemokine interleukin-8-like domain	0.0261344	P02775	Platelet basic protein	0.14	Q1	PPBP	38.3	13.894	276.25	95	6	6	15	21	10	8	7	5	6	4	7	4	8	6	6	6	5	4	5	5	6	5	4	5	6	6	6	5	4	5	5	6	5	4	5	3016800000	4086800000	2462500000	1187000000
Chemokine interleukin-8-like domain	0.0261344	P02776	Platelet factor 4	0.145	Q1	PF4	34.7	10.845	28.636	11	3	1	4	3	0	2	0	0	0	1	0	0	1	3	3	2	1	2	0	1	1	0	0	2	1	1	1	0	1	0	0	0	0	0	0	277030000	290140000	226070000	58528000
14-3-3 domain	0.079896	Q04917	14-3-3 protein eta	0.208	Q1	YWHAH	32.9	28.218	32.831	13	8	5	1	5	1	1	0	0	0	1	0	0	4	6	7	6	6	4	1	2	4	2	2	6	3	4	3	3	2	0	0	1	0	0	3	7960300	8846500	8441500	4445800
14-3-3 domain	0.079896	P31947	14-3-3 protein sigma	0.261	Q1	SFN	13.3	27.774	-2	10	4	1	1	2	2	1	1	0	1	1	0	0	1	4	4	4	4	3	2	3	4	3	3	4	1	1	1	1	1	1	1	1	1	1	1	11524000	19574000	10316000	8986200
Thioredoxin-like fold	0.0015542	P78417	Glutathione S-transferase omega-1	0.286	Q1	GSTO1	26.1	27.566	49.957	23	6	6	6	2	3	1	0	1	2	3	1	1	3	6	4	5	3	2	3	3	3	3	4	5	6	4	5	3	2	3	3	3	3	4	5	24216000	44297000	21666000	8823600
Thioredoxin-like fold	0.0015542	P30101	Protein disulfide-isomerase A3	0.123	Q1	PDIA3	24	56.782	17.676	30	9	9	6	7	5	6	1	1	0	1	2	0	1	8	7	7	7	3	2	2	3	2	1	5	8	7	7	7	3	2	2	3	2	1	5	15987000	21610000	18646000	8347600
Thioredoxin-like fold	0.0015542	P30041	Peroxiredoxin-6	0.23	Q1	PRDX6	42	25.035	14.755	27	8	8	2	6	4	3	2	2	1	0	2	2	3	5	8	5	7	2	4	5	1	3	3	6	5	8	5	7	2	4	5	1	3	3	6	8203200	24199000	22585000	11993000
Thioredoxin-like fold	0.0015542	P07237	Protein disulfide-isomerase	0.431	Q1	P4HB	25	57.116	17.263	42	13	13	6	6	4	3	1	4	4	2	5	2	5	10	8	8	6	4	6	6	4	5	4	8	10	8	8	6	4	6	6	4	5	4	8	10944000	8327200	9476400	3316500
Thioredoxin-like fold	0.0015542	O75368	SH3 domain-binding glutamic acid-rich-like protein	0.207	Q1	SH3BGRL	21.9	12.774	6.3877	10	2	2	2	2	2	1	1	0	0	0	0	0	2	2	2	2	1	1	0	0	1	0	0	2	2	2	2	1	1	0	0	1	0	0	2	8683800	22449000	14404000	9481800
Thioredoxin-like fold	0.0015542	Q9H299	SH3 domain-binding glutamic acid-rich-like protein 3	0.154	Q1	SH3BGRL3	31.2	10.438	61.206	22	3	3	3	4	5	1	1	1	1	3	1	1	1	3	3	3	2	3	1	2	2	1	1	2	3	3	3	2	3	1	2	2	1	1	2	144800000	242290000	119030000	36463000
NAD(P)-binding domain	0.254671	P40925	"Malate dehydrogenase, cytoplasmic"	0.302	Q1	MDH1	20.7	36.426	37.323	16	5	5	1	5	2	0	1	0	0	0	0	1	6	4	5	3	2	3	1	1	2	1	1	5	4	5	3	2	3	1	1	2	1	1	5	10639000	16862000	7978800	3624100
NAD(P)-binding domain	0.254671	P04406	Glyceraldehyde-3-phosphate dehydrogenase	0.336	Q1	GAPDH	50.1	36.053	156.78	71	13	13	14	16	10	3	6	2	4	2	2	3	9	11	11	10	7	7	6	7	7	4	6	10	11	11	10	7	7	6	7	7	4	6	10	81675000	156530000	101420000	25738000
ADF-H/Gelsolin-like domain	0.00550674	Q14019	Coactosin-like protein	0.106	Q1	COTL1	17.6	15.945	2.5781	14	3	3	3	3	3	2	1	0	1	0	0	0	1	3	3	3	3	2	0	1	1	0	1	2	3	3	3	3	2	0	1	1	0	1	2	19523000	49331000	24853000	14502000
ADF-H/Gelsolin-like domain	0.00550674	O60234	Glia maturation factor gamma	0.176	Q1	GMFG	20.4	16.801	6.7125	8	2	2	2	1	2	2	0	0	0	0	0	0	1	2	1	1	2	1	0	1	1	0	0	1	2	1	1	2	1	0	1	1	0	0	1	3885500	2264900	1863000	2376700
ADF-H/Gelsolin-like domain	0.00550674	P23528	Cofilin-1	0.126	Q1	CFL1	61.4	18.502	247.52	61	9	9	14	13	8	6	2	1	3	3	1	1	9	9	7	8	5	6	1	3	4	3	2	8	9	7	8	5	6	1	3	4	3	2	8	191870000	252610000	182990000	82587000
Disulphide isomerase	0.00477237	P30101	Protein disulfide-isomerase A3	0.123	Q1	PDIA3	24	56.782	17.676	30	9	9	6	7	5	6	1	1	0	1	2	0	1	8	7	7	7	3	2	2	3	2	1	5	8	7	7	7	3	2	2	3	2	1	5	15987000	21610000	18646000	8347600
Disulphide isomerase	0.00477237	P07237	Protein disulfide-isomerase	0.431	Q1	P4HB	25	57.116	17.263	42	13	13	6	6	4	3	1	4	4	2	5	2	5	10	8	8	6	4	6	6	4	5	4	8	10	8	8	6	4	6	6	4	5	4	8	10944000	8327200	9476400	3316500
Thioredoxin domain	0.0270454	P30101	Protein disulfide-isomerase A3	0.123	Q1	PDIA3	24	56.782	17.676	30	9	9	6	7	5	6	1	1	0	1	2	0	1	8	7	7	7	3	2	2	3	2	1	5	8	7	7	7	3	2	2	3	2	1	5	15987000	21610000	18646000	8347600
Thioredoxin domain	0.0270454	P30041	Peroxiredoxin-6	0.23	Q1	PRDX6	42	25.035	14.755	27	8	8	2	6	4	3	2	2	1	0	2	2	3	5	8	5	7	2	4	5	1	3	3	6	5	8	5	7	2	4	5	1	3	3	6	8203200	24199000	22585000	11993000
Thioredoxin domain	0.0270454	P07237	Protein disulfide-isomerase	0.431	Q1	P4HB	25	57.116	17.263	42	13	13	6	6	4	3	1	4	4	2	5	2	5	10	8	8	6	4	6	6	4	5	4	8	10	8	8	6	4	6	6	4	5	4	8	10944000	8327200	9476400	3316500
EF-hand domain pair	0.0890467	P12814	Alpha-actinin-1	0.07	Q1	ACTN1	25.3	103.06	41.766	40	19	19	10	5	10	4	0	0	0	0	0	0	11	13	11	10	7	3	0	1	1	0	0	12	13	11	10	7	3	0	1	1	0	0	12	13018000	5554900	11743000	2921300
EF-hand domain pair	0.0890467	P26447	Protein S100-A4	0.259	Q1	S100A4	16.8	11.728	9.2526	22	2	2	2	2	3	3	1	0	2	1	3	2	3	2	2	2	2	2	1	2	1	2	2	2	2	2	2	2	2	1	2	1	2	2	2	36720000	72743000	27137000	52104000
EF-hand domain pair	0.0890467	P0DP25	Calmodulin-3	0.117	Q1	CALM3	30.9	16.837	77.602	20	5	4	3	5	4	2	1	0	1	1	0	0	3	3	3	3	3	2	2	2	2	1	1	5	2	3	2	2	2	2	2	2	1	1	4	127230000	180730000	145890000	39003000
EF-hand domain pair	0.0890467	P09486	SPARC	0.117	Q1	SPARC	30	34.632	21.482	24	6	6	6	7	3	4	1	0	0	0	1	0	2	6	5	4	3	2	1	1	1	2	1	3	6	5	4	3	2	1	1	1	2	1	3	48709000	58901000	47240000	18586000
Calponin homology domain	0.00480912	P21333	Filamin-A	0.189	Q1	FLNA	17	280.74	148.4	107	34	34	32	18	21	18	12	0	1	1	0	0	4	32	19	26	23	17	1	5	7	2	1	8	32	19	26	23	17	1	5	7	2	1	8	21589000	6136700	15162000	8807400
Calponin homology domain	0.00480912	P12814	Alpha-actinin-1	0.07	Q1	ACTN1	25.3	103.06	41.766	40	19	19	10	5	10	4	0	0	0	0	0	0	11	13	11	10	7	3	0	1	1	0	0	12	13	11	10	7	3	0	1	1	0	0	12	13018000	5554900	11743000	2921300
Calponin homology domain	0.00480912	P37802	Transgelin-2	0.087	Q1	TAGLN2	50.3	22.391	123.82	69	9	9	18	16	14	8	3	0	1	3	2	0	4	9	9	9	7	5	4	5	6	3	1	6	9	9	9	7	5	4	5	6	3	1	6	175540000	307110000	162440000	59022000
Calponin homology domain	0.00480912	Q9HBI1	Beta-parvin	0.045	Q1	PARVB	13.5	41.714	63.053	15	4	4	5	5	3	2	0	0	0	0	0	0	0	4	4	4	4	1	0	1	0	0	0	0	4	4	4	4	1	0	1	0	0	0	0	21810000	25998000	26092000	9581900
C-type lectin fold	0.281529	P16109	P-selectin	0.249	Q1	SELP	6.4	90.833	6.3734	8	3	3	3	2	2	1	0	0	0	0	0	0	0	3	3	2	1	1	0	1	1	0	1	1	3	3	2	1	1	0	1	1	0	1	1	1648300	1685800	620890	0
C-type lectin fold	0.281529	Q9BWP8	Collectin-11	0.496	Q1	COLEC11	18.8	28.665	50.31	35	4	4	3	2	5	1	2	3	2	2	6	3	6	4	4	4	3	3	4	3	2	4	3	4	4	4	4	3	3	4	3	2	4	3	4	37197000	65648000	79765000	20579000
CXC Chemokine domain	0.0136763	P02775	Platelet basic protein	0.14	Q1	PPBP	38.3	13.894	276.25	95	6	6	15	21	10	8	7	5	6	4	7	4	8	6	6	6	5	4	5	5	6	5	4	5	6	6	6	5	4	5	5	6	5	4	5	3016800000	4086800000	2462500000	1187000000
CXC Chemokine domain	0.0136763	P02776	Platelet factor 4	0.145	Q1	PF4	34.7	10.845	28.636	11	3	1	4	3	0	2	0	0	0	1	0	0	1	3	3	2	1	2	0	1	1	0	0	2	1	1	1	0	1	0	0	0	0	0	0	277030000	290140000	226070000	58528000
C-type lectin-like/link domain	0.281529	P16109	P-selectin	0.249	Q1	SELP	6.4	90.833	6.3734	8	3	3	3	2	2	1	0	0	0	0	0	0	0	3	3	2	1	1	0	1	1	0	1	1	3	3	2	1	1	0	1	1	0	1	1	1648300	1685800	620890	0
C-type lectin-like/link domain	0.281529	Q9BWP8	Collectin-11	0.496	Q1	COLEC11	18.8	28.665	50.31	35	4	4	3	2	5	1	2	3	2	2	6	3	6	4	4	4	3	3	4	3	2	4	3	4	4	4	4	3	3	4	3	2	4	3	4	37197000	65648000	79765000	20579000
[truncated: 17 more columns]

## Sheet: Q3
Domain Description	Mapping	Background	All Mapping	All Backgroud	Fold enrichment	Fisher's exact test p value	-log10(P value)	Related Protein
Sushi/SCR/CCP domain	2	25	10	717	5.74	0.0442668	1.35	P04003 P20851

## Sheet: Q3 Domain2Protein
Domain Description	Fisher's exact test p value	Protein accession	Protein description	Ratio	Regulated Type	Gene name	Sequence coverage [%]	Mol. weight [kDa]	Score	MS/MS Counts	Peptides	Unique peptides	MS/MS Count C_1	MS/MS Count C_2	MS/MS Count C_3	MS/MS Count C_4	MS/MS Count ITP1_1	MS/MS Count ITP1_2	MS/MS Count ITP1_3	MS/MS Count ITP1_4	MS/MS Count ITP2_1	MS/MS Count ITP2_2	MS/MS Count ITP2_3	Peptides C_1	Peptides C_2	Peptides C_3	Peptides C_4	Peptides ITP1_1	Peptides ITP1_2	Peptides ITP1_3	Peptides ITP1_4	Peptides ITP2_1	Peptides ITP2_2	Peptides ITP2_3	Unique peptides C_1	Unique peptides C_2	Unique peptides C_3	Unique peptides C_4	Unique peptides ITP1_1	Unique peptides ITP1_2	Unique peptides ITP1_3	Unique peptides ITP1_4	Unique peptides ITP2_1	Unique peptides ITP2_2	Unique peptides ITP2_3	iBAQ C_1	iBAQ C_2	iBAQ C_3	iBAQ C_4
Sushi/SCR/CCP domain	0.0442668	P04003	C4b-binding protein alpha chain	1.539	Q3	C4BPA	62.3	67.033	323.31	945	33	32	91	68	77	73	81	92	100	98	93	90	82	31	33	27	25	26	33	26	30	24	27	30	30	32	26	25	25	32	25	29	24	26	29	3047200000	4502000000	4010000000	1902100000
Sushi/SCR/CCP domain	0.0442668	P20851	C4b-binding protein beta chain	1.628	Q3	C4BPB	48.8	28.357	51.954	160	10	10	13	15	10	9	13	19	14	17	17	19	14	9	7	8	7	9	9	7	9	8	9	6	9	7	8	7	9	9	7	9	8	9	6	570440000	533720000	431030000	308470000
Immunoglobulin-like domain	0.330808	P07333	Macrophage colony-stimulating factor 1 receptor	1.862	Q3	CSF1R	5.6	107.98	41.237	26	4	4	1	4	1	2	2	5	2	2	3	2	2	3	4	3	3	4	4	3	4	4	2	3	3	4	3	3	4	4	3	4	4	2	3	4190300	7776200	6029100	2792400
Immunoglobulin-like domain	0.330808	A0A075B6K5	Immunoglobulin lambda variable 3-9	1.533	Q3	IGLV3-9	23.5	12.332	16.13	10	2	2	1	1	1	0	0	1	1	2	1	1	1	1	1	2	1	1	2	1	2	1	1	1	1	1	2	1	1	2	1	2	1	1	1	10376000	6880000	7688900	4893300
Immunoglobulin subtype	0.185283	P07333	Macrophage colony-stimulating factor 1 receptor	1.862	Q3	CSF1R	5.6	107.98	41.237	26	4	4	1	4	1	2	2	5	2	2	3	2	2	3	4	3	3	4	4	3	4	4	2	3	3	4	3	3	4	4	3	4	4	2	3	4190300	7776200	6029100	2792400
Immunoglobulin subtype	0.185283	A0A075B6K5	Immunoglobulin lambda variable 3-9	1.533	Q3	IGLV3-9	23.5	12.332	16.13	10	2	2	1	1	1	0	0	1	1	2	1	1	1	1	1	2	1	1	2	1	2	1	1	1	1	1	2	1	1	2	1	2	1	1	1	10376000	6880000	7688900	4893300
[truncated: 17 more columns]

## Sheet: all
Domain Description	Mapping	Background	All Mapping	All Backgroud	Fold enrichment	Fisher's exact test p value	-log10(P value)	Related Protein
Rho GDP-dissociation inhibitor domain	2	2	80	717	8.96	0.0123108	1.91	P52565 P52566
Disulphide isomerase	2	2	80	717	8.96	0.0123108	1.91	P30101 P07237
Peptidase M28	2	2	80	717	8.96	0.0123108	1.91	Q9Y646 P02786
Thioredoxin-like fold	6	20	80	717	2.69	0.0171947	1.76	P78417 P30101 P30041 P07237 O75368 Q9H299
Actin-depolymerising factor homology domain	3	6	80	717	4.48	0.0208819	1.68	Q14019 O60234 P23528
Aldolase-type TIM barrel	3	6	80	717	4.48	0.0208819	1.68	P04075 P60174 P37837
ADF-H/Gelsolin-like domain	3	6	80	717	4.48	0.0208819	1.68	Q14019 O60234 P23528
Calponin homology domain	4	11	80	717	3.26	0.0257565	1.59	P21333 P12814 P37802 Q9HBI1
Lactate dehydrogenase/glycoside hydrolase, family 4, C-terminal	2	3	80	717	5.97	0.0342463	1.47	P00338 P40925
Lactate/malate dehydrogenase, N-terminal	2	3	80	717	5.97	0.0342463	1.47	P00338 P40925
CXC Chemokine domain	2	3	80	717	5.97	0.0342463	1.47	P02775 P02776
Lactate/malate dehydrogenase, C-terminal	2	3	80	717	5.97	0.0342463	1.47	P00338 P40925

## Sheet: all Domain2Protein
Domain Description	Fisher's exact test p value	Protein accession	Protein description	Ratio	Regulated Type	Gene name	Sequence coverage [%]	Mol. weight [kDa]	Score	MS/MS Counts	Peptides	Unique peptides	MS/MS Count C_1	MS/MS Count C_2	MS/MS Count C_3	MS/MS Count C_4	MS/MS Count ITP1_1	MS/MS Count ITP1_2	MS/MS Count ITP1_3	MS/MS Count ITP1_4	MS/MS Count ITP2_1	MS/MS Count ITP2_2	MS/MS Count ITP2_3	Peptides C_1	Peptides C_2	Peptides C_3	Peptides C_4	Peptides ITP1_1	Peptides ITP1_2	Peptides ITP1_3	Peptides ITP1_4	Peptides ITP2_1	Peptides ITP2_2	Peptides ITP2_3	Unique peptides C_1	Unique peptides C_2	Unique peptides C_3	Unique peptides C_4	Unique peptides ITP1_1	Unique peptides ITP1_2	Unique peptides ITP1_3	Unique peptides ITP1_4	Unique peptides ITP2_1	Unique peptides ITP2_2	Unique peptides ITP2_3	iBAQ C_1	iBAQ C_2	iBAQ C_3	iBAQ C_4
Pleckstrin homology domain	0.0983585	P08567	Pleckstrin	0.076	Q1	PLEK	25.1	40.124	239.91	23	8	8	6	8	4	1	1	0	1	2	0	0	0	7	8	8	3	2	0	2	3	0	0	1	7	8	8	3	2	0	2	3	0	0	1	115600000	205460000	108060000	21099000
Pleckstrin homology domain	0.0983585	Q86UX7	Fermitin family homolog 3	0.051	Q1	FERMT3	38.2	75.952	186.36	69	20	20	24	19	14	8	1	0	2	1	0	0	0	20	19	17	11	3	0	4	4	1	0	1	20	19	17	11	3	0	4	4	1	0	1	66012000	80345000	54084000	17925000
Zinc finger, LIM-type	0.178483	Q14847	LIM and SH3 domain protein 1	0.14	Q1	LASP1	19.5	29.717	6.6858	8	4	4	2	4	1	0	0	0	0	0	0	0	1	2	4	1	1	1	0	1	1	0	0	1	2	4	1	1	1	0	1	1	0	0	1	1801300	6951100	2993400	649230
Zinc finger, LIM-type	0.178483	O00151	PDZ and LIM domain protein 1	0.109	Q1	PDLIM1	23.7	36.071	32.512	13	6	6	5	3	2	2	1	0	0	0	0	0	0	5	4	4	4	1	1	0	1	0	0	0	5	4	4	4	1	1	0	1	0	0	0	15341000	23140000	8813700	3512500
Tyrosine-protein kinase, catalytic domain	0.137097	P35590	Tyrosine-protein kinase receptor Tie-1	2.133	Q4	TIE1	5.4	125.09	4.4621	7	4	4	1	0	1	0	0	2	0	0	1	1	1	3	1	1	1	0	3	0	1	1	1	1	3	1	1	1	0	3	0	1	1	1	1	147630	209660	168260	45900
Tyrosine-protein kinase, catalytic domain	0.137097	P07333	Macrophage colony-stimulating factor 1 receptor	1.862	Q3	CSF1R	5.6	107.98	41.237	26	4	4	1	4	1	2	2	5	2	2	3	2	2	3	4	3	3	4	4	3	4	4	2	3	3	4	3	3	4	4	3	4	4	2	3	4190300	7776200	6029100	2792400
Rho GDP-dissociation inhibitor domain	0.0123108	P52565	Rho GDP-dissociation inhibitor 1	0.153	Q1	ARHGDIA	19.1	23.207	42.874	15	4	4	3	2	3	1	1	0	0	0	0	0	5	4	3	3	3	2	1	1	2	2	2	4	4	3	3	3	2	1	1	2	2	2	4	23393000	35595000	24275000	7700500
Rho GDP-dissociation inhibitor domain	0.0123108	P52566	Rho GDP-dissociation inhibitor 2	0.213	Q1	ARHGDIB	28.9	22.988	27.245	30	5	5	4	6	5	4	2	0	3	1	1	1	3	4	4	4	2	2	1	2	2	2	1	4	4	4	4	2	2	1	2	2	2	1	4	49010000	69973000	47106000	25131000
Lactate/malate dehydrogenase, N-terminal	0.0342463	P00338	L-lactate dehydrogenase A chain	0.507	Q2	LDHA	32.2	36.688	37.961	47	11	10	6	8	6	3	3	3	1	2	2	3	10	10	11	10	9	7	9	9	6	7	7	11	9	10	9	8	6	8	8	5	6	6	10	81107000	119510000	109980000	50447000
Lactate/malate dehydrogenase, N-terminal	0.0342463	P40925	"Malate dehydrogenase, cytoplasmic"	0.302	Q1	MDH1	20.7	36.426	37.323	16	5	5	1	5	2	0	1	0	0	0	0	1	6	4	5	3	2	3	1	1	2	1	1	5	4	5	3	2	3	1	1	2	1	1	5	10639000	16862000	7978800	3624100
PH domain-like	0.114271	P08567	Pleckstrin	0.076	Q1	PLEK	25.1	40.124	239.91	23	8	8	6	8	4	1	1	0	1	2	0	0	0	7	8	8	3	2	0	2	3	0	0	1	7	8	8	3	2	0	2	3	0	0	1	115600000	205460000	108060000	21099000
PH domain-like	0.114271	P26038	Moesin	0.121	Q1	MSN	19.6	67.819	24.978	42	11	11	7	9	10	2	1	0	2	2	0	1	8	9	10	10	6	4	5	3	5	3	1	8	9	10	10	6	4	5	3	5	3	1	8	19645000	35820000	27469000	12932000
PH domain-like	0.114271	Q86UX7	Fermitin family homolog 3	0.051	Q1	FERMT3	38.2	75.952	186.36	69	20	20	24	19	14	8	1	0	2	1	0	0	0	20	19	17	11	3	0	4	4	1	0	1	20	19	17	11	3	0	4	4	1	0	1	66012000	80345000	54084000	17925000
Immunoglobulin E-set	0.140558	P21333	Filamin-A	0.189	Q1	FLNA	17	280.74	148.4	107	34	34	32	18	21	18	12	0	1	1	0	0	4	32	19	26	23	17	1	5	7	2	1	8	32	19	26	23	17	1	5	7	2	1	8	21589000	6136700	15162000	8807400
Immunoglobulin E-set	0.140558	P52565	Rho GDP-dissociation inhibitor 1	0.153	Q1	ARHGDIA	19.1	23.207	42.874	15	4	4	3	2	3	1	1	0	0	0	0	0	5	4	3	3	3	2	1	1	2	2	2	4	4	3	3	3	2	1	1	2	2	2	4	23393000	35595000	24275000	7700500
Immunoglobulin E-set	0.140558	P52566	Rho GDP-dissociation inhibitor 2	0.213	Q1	ARHGDIB	28.9	22.988	27.245	30	5	5	4	6	5	4	2	0	3	1	1	1	3	4	4	4	2	2	1	2	2	2	1	4	4	4	4	2	2	1	2	2	2	1	4	49010000	69973000	47106000	25131000
Actin-depolymerising factor homology domain	0.0208819	Q14019	Coactosin-like protein	0.106	Q1	COTL1	17.6	15.945	2.5781	14	3	3	3	3	3	2	1	0	1	0	0	0	1	3	3	3	3	2	0	1	1	0	1	2	3	3	3	3	2	0	1	1	0	1	2	19523000	49331000	24853000	14502000
Actin-depolymerising factor homology domain	0.0208819	O60234	Glia maturation factor gamma	0.176	Q1	GMFG	20.4	16.801	6.7125	8	2	2	2	1	2	2	0	0	0	0	0	0	1	2	1	1	2	1	0	1	1	0	0	1	2	1	1	2	1	0	1	1	0	0	1	3885500	2264900	1863000	2376700
Actin-depolymerising factor homology domain	0.0208819	P23528	Cofilin-1	0.126	Q1	CFL1	61.4	18.502	247.52	61	9	9	14	13	8	6	2	1	3	3	1	1	9	9	7	8	5	6	1	3	4	3	2	8	9	7	8	5	6	1	3	4	3	2	8	191870000	252610000	182990000	82587000
FERM/acyl-CoA-binding protein, 3-helical bundle	0.0983585	P26038	Moesin	0.121	Q1	MSN	19.6	67.819	24.978	42	11	11	7	9	10	2	1	0	2	2	0	1	8	9	10	10	6	4	5	3	5	3	1	8	9	10	10	6	4	5	3	5	3	1	8	19645000	35820000	27469000	12932000
FERM/acyl-CoA-binding protein, 3-helical bundle	0.0983585	Q86UX7	Fermitin family homolog 3	0.051	Q1	FERMT3	38.2	75.952	186.36	69	20	20	24	19	14	8	1	0	2	1	0	0	0	20	19	17	11	3	0	4	4	1	0	1	20	19	17	11	3	0	4	4	1	0	1	66012000	80345000	54084000	17925000
Immunoglobulin	0.30894	P35590	Tyrosine-protein kinase receptor Tie-1	2.133	Q4	TIE1	5.4	125.09	4.4621	7	4	4	1	0	1	0	0	2	0	0	1	1	1	3	1	1	1	0	3	0	1	1	1	1	3	1	1	1	0	3	0	1	1	1	1	147630	209660	168260	45900
Immunoglobulin	0.30894	P07333	Macrophage colony-stimulating factor 1 receptor	1.862	Q3	CSF1R	5.6	107.98	41.237	26	4	4	1	4	1	2	2	5	2	2	3	2	2	3	4	3	3	4	4	3	4	4	2	3	3	4	3	3	4	4	3	4	4	2	3	4190300	7776200	6029100	2792400
Lactate/malate dehydrogenase, C-terminal	0.0342463	P00338	L-lactate dehydrogenase A chain	0.507	Q2	LDHA	32.2	36.688	37.961	47	11	10	6	8	6	3	3	3	1	2	2	3	10	10	11	10	9	7	9	9	6	7	7	11	9	10	9	8	6	8	8	5	6	6	10	81107000	119510000	109980000	50447000
Lactate/malate dehydrogenase, C-terminal	0.0342463	P40925	"Malate dehydrogenase, cytoplasmic"	0.302	Q1	MDH1	20.7	36.426	37.323	16	5	5	1	5	2	0	1	0	0	0	0	1	6	4	5	3	2	3	1	1	2	1	1	5	4	5	3	2	3	1	1	2	1	1	5	10639000	16862000	7978800	3624100
Chemokine interleukin-8-like domain	0.0635551	P02775	Platelet basic protein	0.14	Q1	PPBP	38.3	13.894	276.25	95	6	6	15	21	10	8	7	5	6	4	7	4	8	6	6	6	5	4	5	5	6	5	4	5	6	6	6	5	4	5	5	6	5	4	5	3016800000	4086800000	2462500000	1187000000
Chemokine interleukin-8-like domain	0.0635551	P02776	Platelet factor 4	0.145	Q1	PF4	34.7	10.845	28.636	11	3	1	4	3	0	2	0	0	0	1	0	0	1	3	3	2	1	2	0	1	1	0	0	2	1	1	1	0	1	0	0	0	0	0	0	277030000	290140000	226070000	58528000
14-3-3 domain	0.178483	Q04917	14-3-3 protein eta	0.208	Q1	YWHAH	32.9	28.218	32.831	13	8	5	1	5	1	1	0	0	0	1	0	0	4	6	7	6	6	4	1	2	4	2	2	6	3	4	3	3	2	0	0	1	0	0	3	7960300	8846500	8441500	4445800
14-3-3 domain	0.178483	P31947	14-3-3 protein sigma	0.261	Q1	SFN	13.3	27.774	-2	10	4	1	1	2	2	1	1	0	1	1	0	0	1	4	4	4	4	3	2	3	4	3	3	4	1	1	1	1	1	1	1	1	1	1	1	11524000	19574000	10316000	8986200
Calycin	0.140558	P02763	Alpha-1-acid glycoprotein 1	2.449	Q4	ORM1	40.3	23.511	231.43	181	7	5	16	21	14	5	21	22	6	12	14	28	22	6	6	6	5	6	7	6	6	6	6	6	4	4	4	3	4	5	4	4	4	4	4	2050900000	2620500000	1475800000	597520000
Calycin	0.140558	P41222	Prostaglandin-H2 D-isomerase	2.503	Q4	PTGDS	28.9	21.029	9.0818	39	5	5	1	3	1	1	5	12	1	3	4	2	6	4	4	4	3	3	5	4	4	4	3	4	4	4	4	3	3	5	4	4	4	3	4	29359000	40630000	46022000	22367000
Calycin	0.140558	P19652	Alpha-1-acid glycoprotein 2	2.128	Q4	ORM2	39.3	23.602	238.09	241	7	5	23	19	22	12	21	35	12	20	27	30	20	7	7	6	5	6	7	5	7	7	7	6	5	5	4	3	4	5	3	5	5	5	4	2392500000	2748000000	3325800000	1599500000
Thioredoxin-like fold	0.0171947	P78417	Glutathione S-transferase omega-1	0.286	Q1	GSTO1	26.1	27.566	49.957	23	6	6	6	2	3	1	0	1	2	3	1	1	3	6	4	5	3	2	3	3	3	3	4	5	6	4	5	3	2	3	3	3	3	4	5	24216000	44297000	21666000	8823600
Thioredoxin-like fold	0.0171947	P30101	Protein disulfide-isomerase A3	0.123	Q1	PDIA3	24	56.782	17.676	30	9	9	6	7	5	6	1	1	0	1	2	0	1	8	7	7	7	3	2	2	3	2	1	5	8	7	7	7	3	2	2	3	2	1	5	15987000	21610000	18646000	8347600
Thioredoxin-like fold	0.0171947	P30041	Peroxiredoxin-6	0.23	Q1	PRDX6	42	25.035	14.755	27	8	8	2	6	4	3	2	2	1	0	2	2	3	5	8	5	7	2	4	5	1	3	3	6	5	8	5	7	2	4	5	1	3	3	6	8203200	24199000	22585000	11993000
Thioredoxin-like fold	0.0171947	P07237	Protein disulfide-isomerase	0.431	Q1	P4HB	25	57.116	17.263	42	13	13	6	6	4	3	1	4	4	2	5	2	5	10	8	8	6	4	6	6	4	5	4	8	10	8	8	6	4	6	6	4	5	4	8	10944000	8327200	9476400	3316500
Thioredoxin-like fold	0.0171947	O75368	SH3 domain-binding glutamic acid-rich-like protein	0.207	Q1	SH3BGRL	21.9	12.774	6.3877	10	2	2	2	2	2	1	1	0	0	0	0	0	2	2	2	2	1	1	0	0	1	0	0	2	2	2	2	1	1	0	0	1	0	0	2	8683800	22449000	14404000	9481800
Thioredoxin-like fold	0.0171947	Q9H299	SH3 domain-binding glutamic acid-rich-like protein 3	0.154	Q1	SH3BGRL3	31.2	10.438	61.206	22	3	3	3	4	5	1	1	1	1	3	1	1	1	3	3	3	2	3	1	2	2	1	1	2	3	3	3	2	3	1	2	2	1	1	2	144800000	242290000	119030000	36463000
Fibrinogen, alpha/beta/gamma chain, C-terminal globular, subdomain 2	0.265178	P02675	Fibrinogen beta chain	2.134	Q4	FGB	74.3	55.928	323.31	714	37	31	79	56	53	39	76	111	48	64	66	59	63	35	32	32	29	34	37	29	32	33	34	30	29	26	26	23	28	31	23	26	27	28	26	2767400000	1768200000	2413400000	1007000000
Fibrinogen, alpha/beta/gamma chain, C-terminal globular, subdomain 2	0.265178	Q08830	Fibrinogen-like protein 1	6.289	Q4	FGL1	29.2	36.379	172.42	36	8	8	1	3	2	0	6	6	3	7	2	6	0	4	6	6	4	7	6	7	8	3	8	0	4	6	6	4	7	6	7	8	3	8	0	5082200	14116000	18897000	3161200
Fibrinogen, alpha/beta/gamma chain, C-terminal globular domain	0.265178	P02675	Fibrinogen beta chain	2.134	Q4	FGB	74.3	55.928	323.31	714	37	31	79	56	53	39	76	111	48	64	66	59	63	35	32	32	29	34	37	29	32	33	34	30	29	26	26	23	28	31	23	26	27	28	26	2767400000	1768200000	2413400000	1007000000
Fibrinogen, alpha/beta/gamma chain, C-terminal globular domain	0.265178	Q08830	Fibrinogen-like protein 1	6.289	Q4	FGL1	29.2	36.379	172.42	36	8	8	1	3	2	0	6	6	3	7	2	6	0	4	6	6	4	7	6	7	8	3	8	0	4	6	6	4	7	6	7	8	3	8	0	5082200	14116000	18897000	3161200
Heat shock protein 70kD, peptide-binding domain	0.137097	P17066	Heat shock 70 kDa protein 6	0.618	Q2	HSPA6	11.7	71.027	5.8846	10	6	1	1	0	1	1	1	1	1	1	1	1	1	3	4	3	2	1	2	1	1	1	3	5	1	1	1	1	1	1	1	1	1	1	1	15161000	17349000	13377000	9109500
Heat shock protein 70kD, peptide-binding domain	0.137097	P11142	Heat shock cognate 71 kDa protein	0.227	Q1	HSPA8	25.5	70.897	165.4	49	14	11	8	8	9	4	3	0	1	1	0	1	14	8	11	10	8	8	4	1	4	3	5	13	7	9	9	7	8	3	1	4	3	4	11	16406000	30765000	26355000	7128300
CXC Chemokine domain	0.0342463	P02775	Platelet basic protein	0.14	Q1	PPBP	38.3	13.894	276.25	95	6	6	15	21	10	8	7	5	6	4	7	4	8	6	6	6	5	4	5	5	6	5	4	5	6	6	6	5	4	5	5	6	5	4	5	3016800000	4086800000	2462500000	1187000000
CXC Chemokine domain	0.0342463	P02776	Platelet factor 4	0.145	Q1	PF4	34.7	10.845	28.636	11	3	1	4	3	0	2	0	0	0	1	0	0	1	3	3	2	1	2	0	1	1	0	0	2	1	1	1	0	1	0	0	0	0	0	0	277030000	290140000	226070000	58528000
Peptidase M28	0.0123108	Q9Y646	Carboxypeptidase Q	0.588	Q2	CPQ	2.3	51.887	1.7912	6	1	1	0	0	0	1	0	1	1	1	1	1	0	1	1	1	1	1	1	1	1	1	1	1	1	1	1	1	1	1	1	1	1	1	1	1123900	1942700	2167100	1117400
Peptidase M28	0.0123108	P02786	Transferrin receptor protein 1	4.066	Q4	TFRC	10.7	84.87	9.3186	15	7	7	0	1	1	0	2	0	2	4	1	4	0	1	3	1	0	3	3	3	6	1	5	0	1	3	1	0	3	3	3	6	1	5	0	922240	1377600	1054300	0
Band 4.1 domain	0.0635551	P26038	Moesin	0.121	Q1	MSN	19.6	67.819	24.978	42	11	11	7	9	10	2	1	0	2	2	0	1	8	9	10	10	6	4	5	3	5	3	1	8	9	10	10	6	4	5	3	5	3	1	8	19645000	35820000	27469000	12932000
Band 4.1 domain	0.0635551	Q86UX7	Fermitin family homolog 3	0.051	Q1	FERMT3	38.2	75.952	186.36	69	20	20	24	19	14	8	1	0	2	1	0	0	0	20	19	17	11	3	0	4	4	1	0	1	20	19	17	11	3	0	4	4	1	0	1	66012000	80345000	54084000	17925000
Serine-threonine/tyrosine-protein kinase catalytic domain	0.178483	P35590	Tyrosine-protein kinase receptor Tie-1	2.133	Q4	TIE1	5.4	125.09	4.4621	7	4	4	1	0	1	0	0	2	0	0	1	1	1	3	1	1	1	0	3	0	1	1	1	1	3	1	1	1	0	3	0	1	1	1	1	147630	209660	168260	45900
Serine-threonine/tyrosine-protein kinase catalytic domain	0.178483	P07333	Macrophage colony-stimulating factor 1 receptor	1.862	Q3	CSF1R	5.6	107.98	41.237	26	4	4	1	4	1	2	2	5	2	2	3	2	2	3	4	3	3	4	4	3	4	4	2	3	3	4	3	3	4	4	3	4	4	2	3	4190300	7776200	6029100	2792400
FERM central domain	0.0635551	P26038	Moesin	0.121	Q1	MSN	19.6	67.819	24.978	42	11	11	7	9	10	2	1	0	2	2	0	1	8	9	10	10	6	4	5	3	5	3	1	8	9	10	10	6	4	5	3	5	3	1	8	19645000	35820000	27469000	12932000
FERM central domain	0.0635551	Q86UX7	Fermitin family homolog 3	0.051	Q1	FERMT3	38.2	75.952	186.36	69	20	20	24	19	14	8	1	0	2	1	0	0	0	20	19	17	11	3	0	4	4	1	0	1	20	19	17	11	3	0	4	4	1	0	1	66012000	80345000	54084000	17925000
Aldolase-type TIM barrel	0.0208819	P04075	Fructose-bisphosphate aldolase A	0.297	Q1	ALDOA	55.5	39.42	170.22	85	15	13	16	16	9	9	5	3	6	3	3	3	12	13	14	11	10	9	4	8	7	4	4	11	12	12	9	9	8	3	8	6	4	4	10	114450000	164780000	114770000	52486000
Aldolase-type TIM barrel	0.0208819	P60174	Triosephosphate isomerase	0.148	Q1	TPI1	53.1	30.791	48.92	40	10	10	7	8	4	3	1	0	1	2	1	6	7	8	10	6	6	2	1	5	3	3	5	7	8	10	6	6	2	1	5	3	3	5	7	23705000	55107000	30802000	13377000
Aldolase-type TIM barrel	0.0208819	P37837	Transaldolase	0.351	Q1	TALDO1	24	37.54	30.351	33	8	8	3	3	4	1	2	2	3	3	2	3	7	4	5	5	2	2	2	4	4	2	3	7	4	5	5	2	2	2	4	4	2	3	7	7863900	5083200	10010000	3397700
EF-hand domain	0.22317	P12814	Alpha-actinin-1	0.07	Q1	ACTN1	25.3	103.06	41.766	40	19	19	10	5	10	4	0	0	0	0	0	0	11	13	11	10	7	3	0	1	1	0	0	12	13	11	10	7	3	0	1	1	0	0	12	13018000	5554900	11743000	2921300
EF-hand domain	0.22317	P06703	Protein S100-A6	0.512	Q2	S100A6	16.7	10.18	4.0592	14	2	2	1	1	1	2	1	1	1	1	1	1	3	1	2	2	1	1	1	1	1	1	1	2	1	2	2	1	1	1	1	1	1	1	2	64389000	90714000	69889000	43198000
EF-hand domain	0.22317	P26447	Protein S100-A4	0.259	Q1	S100A4	16.8	11.728	9.2526	22	2	2	2	2	3	3	1	0	2	1	3	2	3	2	2	2	2	2	1	2	1	2	2	2	2	2	2	2	2	1	2	1	2	2	2	36720000	72743000	27137000	52104000
EF-hand domain	0.22317	P0DP25	Calmodulin-3	0.117	Q1	CALM3	30.9	16.837	77.602	20	5	4	3	5	4	2	1	0	1	1	0	0	3	3	3	3	3	2	2	2	2	1	1	5	2	3	2	2	2	2	2	2	1	1	4	127230000	180730000	145890000	39003000
Lactate dehydrogenase/glycoside hydrolase, family 4, C-terminal	0.0342463	P00338	L-lactate dehydrogenase A chain	0.507	Q2	LDHA	32.2	36.688	37.961	47	11	10	6	8	6	3	3	3	1	2	2	3	10	10	11	10	9	7	9	9	6	7	7	11	9	10	9	8	6	8	8	5	6	6	10	81107000	119510000	109980000	50447000
Lactate dehydrogenase/glycoside hydrolase, family 4, C-terminal	0.0342463	P40925	"Malate dehydrogenase, cytoplasmic"	0.302	Q1	MDH1	20.7	36.426	37.323	16	5	5	1	5	2	0	1	0	0	0	0	1	6	4	5	3	2	3	1	1	2	1	1	5	4	5	3	2	3	1	1	2	1	1	5	10639000	16862000	7978800	3624100
Lipocalin/cytosolic fatty-acid binding domain	0.140558	P02763	Alpha-1-acid glycoprotein 1	2.449	Q4	ORM1	40.3	23.511	231.43	181	7	5	16	21	14	5	21	22	6	12	14	28	22	6	6	6	5	6	7	6	6	6	6	6	4	4	4	3	4	5	4	4	4	4	4	2050900000	2620500000	1475800000	597520000
Lipocalin/cytosolic fatty-acid binding domain	0.140558	P41222	Prostaglandin-H2 D-isomerase	2.503	Q4	PTGDS	28.9	21.029	9.0818	39	5	5	1	3	1	1	5	12	1	3	4	2	6	4	4	4	3	3	5	4	4	4	3	4	4	4	4	3	3	5	4	4	4	3	4	29359000	40630000	46022000	22367000
Lipocalin/cytosolic fatty-acid binding domain	0.140558	P19652	Alpha-1-acid glycoprotein 2	2.128	Q4	ORM2	39.3	23.602	238.09	241	7	5	23	19	22	12	21	35	12	20	27	30	20	7	7	6	5	6	7	5	7	7	7	6	5	5	4	3	4	5	3	5	5	5	4	2392500000	2748000000	3325800000	1599500000
Calycin-like	0.168656	P02763	Alpha-1-acid glycoprotein 1	2.449	Q4	ORM1	40.3	23.511	231.43	181	7	5	16	21	14	5	21	22	6	12	14	28	22	6	6	6	5	6	7	6	6	6	6	6	4	4	4	3	4	5	4	4	4	4	4	2050900000	2620500000	1475800000	597520000
Calycin-like	0.168656	P41222	Prostaglandin-H2 D-isomerase	2.503	Q4	PTGDS	28.9	21.029	9.0818	39	5	5	1	3	1	1	5	12	1	3	4	2	6	4	4	4	3	3	5	4	4	4	3	4	4	4	4	3	3	5	4	4	4	3	4	29359000	40630000	46022000	22367000
Calycin-like	0.168656	P19652	Alpha-1-acid glycoprotein 2	2.128	Q4	ORM2	39.3	23.602	238.09	241	7	5	23	19	22	12	21	35	12	20	27	30	20	7	7	6	5	6	7	5	7	7	7	6	5	5	4	3	4	5	3	5	5	5	4	2392500000	2748000000	3325800000	1599500000
S100/CaBP-9k-type, calcium binding, subdomain	0.30894	P06703	Protein S100-A6	0.512	Q2	S100A6	16.7	10.18	4.0592	14	2	2	1	1	1	2	1	1	1	1	1	1	3	1	2	2	1	1	1	1	1	1	1	2	1	2	2	1	1	1	1	1	1	1	2	64389000	90714000	69889000	43198000
S100/CaBP-9k-type, calcium binding, subdomain	0.30894	P26447	Protein S100-A4	0.259	Q1	S100A4	16.8	11.728	9.2526	22	2	2	2	2	3	3	1	0	2	1	3	2	3	2	2	2	2	2	1	2	1	2	2	2	2	2	2	2	2	1	2	1	2	2	2	36720000	72743000	27137000	52104000
NAD(P)-binding domain	0.198232	P00338	L-lactate dehydrogenase A chain	0.507	Q2	LDHA	32.2	36.688	37.961	47	11	10	6	8	6	3	3	3	1	2	2	3	10	10	11	10	9	7	9	9	6	7	7	11	9	10	9	8	6	8	8	5	6	6	10	81107000	119510000	109980000	50447000
NAD(P)-binding domain	0.198232	P40925	"Malate dehydrogenase, cytoplasmic"	0.302	Q1	MDH1	20.7	36.426	37.323	16	5	5	1	5	2	0	1	0	0	0	0	1	6	4	5	3	2	3	1	1	2	1	1	5	4	5	3	2	3	1	1	2	1	1	5	10639000	16862000	7978800	3624100
NAD(P)-binding domain	0.198232	P04406	Glyceraldehyde-3-phosphate dehydrogenase	0.336	Q1	GAPDH	50.1	36.053	156.78	71	13	13	14	16	10	3	6	2	4	2	2	3	9	11	11	10	7	7	6	7	7	4	6	10	11	11	10	7	7	6	7	7	4	6	10	81675000	156530000	101420000	25738000
ADF-H/Gelsolin-like domain	0.0208819	Q14019	Coactosin-like protein	0.106	Q1	COTL1	17.6	15.945	2.5781	14	3	3	3	3	3	2	1	0	1	0	0	0	1	3	3	3	3	2	0	1	1	0	1	2	3	3	3	3	2	0	1	1	0	1	2	19523000	49331000	24853000	14502000
ADF-H/Gelsolin-like domain	0.0208819	O60234	Glia maturation factor gamma	0.176	Q1	GMFG	20.4	16.801	6.7125	8	2	2	2	1	2	2	0	0	0	0	0	0	1	2	1	1	2	1	0	1	1	0	0	1	2	1	1	2	1	0	1	1	0	0	1	3885500	2264900	1863000	2376700
ADF-H/Gelsolin-like domain	0.0208819	P23528	Cofilin-1	0.126	Q1	CFL1	61.4	18.502	247.52	61	9	9	14	13	8	6	2	1	3	3	1	1	9	9	7	8	5	6	1	3	4	3	2	8	9	7	8	5	6	1	3	4	3	2	8	191870000	252610000	182990000	82587000
Disulphide isomerase	0.0123108	P30101	Protein disulfide-isomerase A3	0.123	Q1	PDIA3	24	56.782	17.676	30	9	9	6	7	5	6	1	1	0	1	2	0	1	8	7	7	7	3	2	2	3	2	1	5	8	7	7	7	3	2	2	3	2	1	5	15987000	21610000	18646000	8347600
Disulphide isomerase	0.0123108	P07237	Protein disulfide-isomerase	0.431	Q1	P4HB	25	57.116	17.263	42	13	13	6	6	4	3	1	4	4	2	5	2	5	10	8	8	6	4	6	6	4	5	4	8	10	8	8	6	4	6	6	4	5	4	8	10944000	8327200	9476400	3316500
Heat shock protein 70kD, C-terminal domain	0.137097	P17066	Heat shock 70 kDa protein 6	0.618	Q2	HSPA6	11.7	71.027	5.8846	10	6	1	1	0	1	1	1	1	1	1	1	1	1	3	4	3	2	1	2	1	1	1	3	5	1	1	1	1	1	1	1	1	1	1	1	15161000	17349000	13377000	9109500
Heat shock protein 70kD, C-terminal domain	0.137097	P11142	Heat shock cognate 71 kDa protein	0.227	Q1	HSPA8	25.5	70.897	165.4	49	14	11	8	8	9	4	3	0	1	1	0	1	14	8	11	10	8	8	4	1	4	3	5	13	7	9	9	7	8	3	1	4	3	4	11	16406000	30765000	26355000	7128300
Fibrinogen, alpha/beta/gamma chain, C-terminal globular, subdomain 1	0.265178	P02675	Fibrinogen beta chain	2.134	Q4	FGB	74.3	55.928	323.31	714	37	31	79	56	53	39	76	111	48	64	66	59	63	35	32	32	29	34	37	29	32	33	34	30	29	26	26	23	28	31	23	26	27	28	26	2767400000	1768200000	2413400000	1007000000
Fibrinogen, alpha/beta/gamma chain, C-terminal globular, subdomain 1	0.265178	Q08830	Fibrinogen-like protein 1	6.289	Q4	FGL1	29.2	36.379	172.42	36	8	8	1	3	2	0	6	6	3	7	2	6	0	4	6	6	4	7	6	7	8	3	8	0	4	6	6	4	7	6	7	8	3	8	0	5082200	14116000	18897000	3161200
Thioredoxin domain	0.0901305	P30101	Protein disulfide-isomerase A3	0.123	Q1	PDIA3	24	56.782	17.676	30	9	9	6	7	5	6	1	1	0	1	2	0	1	8	7	7	7	3	2	2	3	2	1	5	8	7	7	7	3	2	2	3	2	1	5	15987000	21610000	18646000	8347600
Thioredoxin domain	0.0901305	P30041	Peroxiredoxin-6	0.23	Q1	PRDX6	42	25.035	14.755	27	8	8	2	6	4	3	2	2	1	0	2	2	3	5	8	5	7	2	4	5	1	3	3	6	5	8	5	7	2	4	5	1	3	3	6	8203200	24199000	22585000	11993000
Thioredoxin domain	0.0901305	P07237	Protein disulfide-isomerase	0.431	Q1	P4HB	25	57.116	17.263	42	13	13	6	6	4	3	1	4	4	2	5	2	5	10	8	8	6	4	6	6	4	5	4	8	10	8	8	6	4	6	6	4	5	4	8	10944000	8327200	9476400	3316500
EF-hand domain pair	0.13546	P12814	Alpha-actinin-1	0.07	Q1	ACTN1	25.3	103.06	41.766	40	19	19	10	5	10	4	0	0	0	0	0	0	11	13	11	10	7	3	0	1	1	0	0	12	13	11	10	7	3	0	1	1	0	0	12	13018000	5554900	11743000	2921300
EF-hand domain pair	0.13546	P06703	Protein S100-A6	0.512	Q2	S100A6	16.7	10.18	4.0592	14	2	2	1	1	1	2	1	1	1	1	1	1	3	1	2	2	1	1	1	1	1	1	1	2	1	2	2	1	1	1	1	1	1	1	2	64389000	90714000	69889000	43198000
EF-hand domain pair	0.13546	P26447	Protein S100-A4	0.259	Q1	S100A4	16.8	11.728	9.2526	22	2	2	2	2	3	3	1	0	2	1	3	2	3	2	2	2	2	2	1	2	1	2	2	2	2	2	2	2	2	1	2	1	2	2	2	36720000	72743000	27137000	52104000
EF-hand domain pair	0.13546	P0DP25	Calmodulin-3	0.117	Q1	CALM3	30.9	16.837	77.602	20	5	4	3	5	4	2	1	0	1	1	0	0	3	3	3	3	3	2	2	2	2	1	1	5	2	3	2	2	2	2	2	2	1	1	4	127230000	180730000	145890000	39003000
EF-hand domain pair	0.13546	P09486	SPARC	0.117	Q1	SPARC	30	34.632	21.482	24	6	6	6	7	3	4	1	0	0	0	1	0	2	6	5	4	3	2	1	1	1	2	1	3	6	5	4	3	2	1	1	1	2	1	3	48709000	58901000	47240000	18586000
Calponin homology domain	0.0257565	P21333	Filamin-A	0.189	Q1	FLNA	17	280.74	148.4	107	34	34	32	18	21	18	12	0	1	1	0	0	4	32	19	26	23	17	1	5	7	2	1	8	32	19	26	23	17	1	5	7	2	1	8	21589000	6136700	15162000	8807400
Calponin homology domain	0.0257565	P12814	Alpha-actinin-1	0.07	Q1	ACTN1	25.3	103.06	41.766	40	19	19	10	5	10	4	0	0	0	0	0	0	11	13	11	10	7	3	0	1	1	0	0	12	13	11	10	7	3	0	1	1	0	0	12	13018000	5554900	11743000	2921300
Calponin homology domain	0.0257565	P37802	Transgelin-2	0.087	Q1	TAGLN2	50.3	22.391	123.82	69	9	9	18	16	14	8	3	0	1	3	2	0	4	9	9	9	7	5	4	5	6	3	1	6	9	9	9	7	5	4	5	6	3	1	6	175540000	307110000	162440000	59022000
Calponin homology domain	0.0257565	Q9HBI1	Beta-parvin	0.045	Q1	PARVB	13.5	41.714	63.053	15	4	4	5	5	3	2	0	0	0	0	0	0	0	4	4	4	4	1	0	1	0	0	0	0	4	4	4	4	1	0	1	0	0	0	0	21810000	25998000	26092000	9581900
[truncated: 17 more columns]

## Sheet: Q4
Domain Description	Mapping	Background	All Mapping	All Backgroud	Fold enrichment	Fisher's exact test p value	-log10(P value)	Related Protein
Lipocalin/cytosolic fatty-acid binding domain	3	12	14	717	12.8	0.00117883	2.93	P02763 P41222 P19652
Calycin	3	12	14	717	12.8	0.00117883	2.93	P02763 P41222 P19652
Calycin-like	3	13	14	717	11.82	0.00151472	2.82	P02763 P41222 P19652
Fibrinogen, alpha/beta/gamma chain, C-terminal globular, subdomain 2	2	9	14	717	11.38	0.0117971	1.93	P02675 Q08830
Fibrinogen, alpha/beta/gamma chain, C-terminal globular domain	2	9	14	717	11.38	0.0117971	1.93	P02675 Q08830
Fibrinogen, alpha/beta/gamma chain, C-terminal globular, subdomain 1	2	9	14	717	11.38	0.0117971	1.93	P02675 Q08830

## Sheet: Q4 Domain2Protein
Domain Description	Fisher's exact test p value	Protein accession	Protein description	Ratio	Regulated Type	Gene name	Sequence coverage [%]	Mol. weight [kDa]	Score	MS/MS Counts	Peptides	Unique peptides	MS/MS Count C_1	MS/MS Count C_2	MS/MS Count C_3	MS/MS Count C_4	MS/MS Count ITP1_1	MS/MS Count ITP1_2	MS/MS Count ITP1_3	MS/MS Count ITP1_4	MS/MS Count ITP2_1	MS/MS Count ITP2_2	MS/MS Count ITP2_3	Peptides C_1	Peptides C_2	Peptides C_3	Peptides C_4	Peptides ITP1_1	Peptides ITP1_2	Peptides ITP1_3	Peptides ITP1_4	Peptides ITP2_1	Peptides ITP2_2	Peptides ITP2_3	Unique peptides C_1	Unique peptides C_2	Unique peptides C_3	Unique peptides C_4	Unique peptides ITP1_1	Unique peptides ITP1_2	Unique peptides ITP1_3	Unique peptides ITP1_4	Unique peptides ITP2_1	Unique peptides ITP2_2	Unique peptides ITP2_3	iBAQ C_1	iBAQ C_2	iBAQ C_3	iBAQ C_4
Lipocalin/cytosolic fatty-acid binding domain	0.00117883	P02763	Alpha-1-acid glycoprotein 1	2.449	Q4	ORM1	40.3	23.511	231.43	181	7	5	16	21	14	5	21	22	6	12	14	28	22	6	6	6	5	6	7	6	6	6	6	6	4	4	4	3	4	5	4	4	4	4	4	2050900000	2620500000	1475800000	597520000
Lipocalin/cytosolic fatty-acid binding domain	0.00117883	P41222	Prostaglandin-H2 D-isomerase	2.503	Q4	PTGDS	28.9	21.029	9.0818	39	5	5	1	3	1	1	5	12	1	3	4	2	6	4	4	4	3	3	5	4	4	4	3	4	4	4	4	3	3	5	4	4	4	3	4	29359000	40630000	46022000	22367000
Lipocalin/cytosolic fatty-acid binding domain	0.00117883	P19652	Alpha-1-acid glycoprotein 2	2.128	Q4	ORM2	39.3	23.602	238.09	241	7	5	23	19	22	12	21	35	12	20	27	30	20	7	7	6	5	6	7	5	7	7	7	6	5	5	4	3	4	5	3	5	5	5	4	2392500000	2748000000	3325800000	1599500000
Calycin	0.00117883	P02763	Alpha-1-acid glycoprotein 1	2.449	Q4	ORM1	40.3	23.511	231.43	181	7	5	16	21	14	5	21	22	6	12	14	28	22	6	6	6	5	6	7	6	6	6	6	6	4	4	4	3	4	5	4	4	4	4	4	2050900000	2620500000	1475800000	597520000
Calycin	0.00117883	P41222	Prostaglandin-H2 D-isomerase	2.503	Q4	PTGDS	28.9	21.029	9.0818	39	5	5	1	3	1	1	5	12	1	3	4	2	6	4	4	4	3	3	5	4	4	4	3	4	4	4	4	3	3	5	4	4	4	3	4	29359000	40630000	46022000	22367000
Calycin	0.00117883	P19652	Alpha-1-acid glycoprotein 2	2.128	Q4	ORM2	39.3	23.602	238.09	241	7	5	23	19	22	12	21	35	12	20	27	30	20	7	7	6	5	6	7	5	7	7	7	6	5	5	4	3	4	5	3	5	5	5	4	2392500000	2748000000	3325800000	1599500000
Calycin-like	0.00151472	P02763	Alpha-1-acid glycoprotein 1	2.449	Q4	ORM1	40.3	23.511	231.43	181	7	5	16	21	14	5	21	22	6	12	14	28	22	6	6	6	5	6	7	6	6	6	6	6	4	4	4	3	4	5	4	4	4	4	4	2050900000	2620500000	1475800000	597520000
Calycin-like	0.00151472	P41222	Prostaglandin-H2 D-isomerase	2.503	Q4	PTGDS	28.9	21.029	9.0818	39	5	5	1	3	1	1	5	12	1	3	4	2	6	4	4	4	3	3	5	4	4	4	3	4	4	4	4	3	3	5	4	4	4	3	4	29359000	40630000	46022000	22367000
Calycin-like	0.00151472	P19652	Alpha-1-acid glycoprotein 2	2.128	Q4	ORM2	39.3	23.602	238.09	241	7	5	23	19	22	12	21	35	12	20	27	30	20	7	7	6	5	6	7	5	7	7	7	6	5	5	4	3	4	5	3	5	5	5	4	2392500000	2748000000	3325800000	1599500000
Fibrinogen, alpha/beta/gamma chain, C-terminal globular, subdomain 2	0.0117971	P02675	Fibrinogen beta chain	2.134	Q4	FGB	74.3	55.928	323.31	714	37	31	79	56	53	39	76	111	48	64	66	59	63	35	32	32	29	34	37	29	32	33	34	30	29	26	26	23	28	31	23	26	27	28	26	2767400000	1768200000	2413400000	1007000000
Fibrinogen, alpha/beta/gamma chain, C-terminal globular, subdomain 2	0.0117971	Q08830	Fibrinogen-like protein 1	6.289	Q4	FGL1	29.2	36.379	172.42	36	8	8	1	3	2	0	6	6	3	7	2	6	0	4	6	6	4	7	6	7	8	3	8	0	4	6	6	4	7	6	7	8	3	8	0	5082200	14116000	18897000	3161200
Fibrinogen, alpha/beta/gamma chain, C-terminal globular domain	0.0117971	P02675	Fibrinogen beta chain	2.134	Q4	FGB	74.3	55.928	323.31	714	37	31	79	56	53	39	76	111	48	64	66	59	63	35	32	32	29	34	37	29	32	33	34	30	29	26	26	23	28	31	23	26	27	28	26	2767400000	1768200000	2413400000	1007000000
Fibrinogen, alpha/beta/gamma chain, C-terminal globular domain	0.0117971	Q08830	Fibrinogen-like protein 1	6.289	Q4	FGL1	29.2	36.379	172.42	36	8	8	1	3	2	0	6	6	3	7	2	6	0	4	6	6	4	7	6	7	8	3	8	0	4	6	6	4	7	6	7	8	3	8	0	5082200	14116000	18897000	3161200
Concanavalin A-like lectin/glucanase domain	0.0550483	P02741	C-reactive protein	20.817	Q4	CRP	24.1	25.038	20.353	53	7	7	1	2	1	2	14	8	1	6	3	13	2	4	4	4	3	7	6	4	6	3	7	4	4	4	4	3	7	6	4	6	3	7	4	90550000	74400000	18896000	23299000
Concanavalin A-like lectin/glucanase domain	0.0550483	Q12907	Vesicular integral-membrane protein VIP36	2.23	Q4	LMAN2	9	40.228	18.64	18	3	3	1	1	3	0	1	3	2	2	3	0	2	1	1	2	1	1	3	2	2	2	0	2	1	1	2	1	1	3	2	2	2	0	2	2029200	2258600	1433600	1811300
Fibrinogen, alpha/beta/gamma chain, C-terminal globular, subdomain 1	0.0117971	P02675	Fibrinogen beta chain	2.134	Q4	FGB	74.3	55.928	323.31	714	37	31	79	56	53	39	76	111	48	64	66	59	63	35	32	32	29	34	37	29	32	33	34	30	29	26	26	23	28	31	23	26	27	28	26	2767400000	1768200000	2413400000	1007000000
Fibrinogen, alpha/beta/gamma chain, C-terminal globular, subdomain 1	0.0117971	Q08830	Fibrinogen-like protein 1	6.289	Q4	FGL1	29.2	36.379	172.42	36	8	8	1	3	2	0	6	6	3	7	2	6	0	4	6	6	4	7	6	7	8	3	8	0	4	6	6	4	7	6	7	8	3	8	0	5082200	14116000	18897000	3161200
[truncated: 17 more columns]

## Sheet: Q2
Domain Description	Mapping	Background	All Mapping	All Backgroud	Fold enrichment	Fisher's exact test p value	-log10(P value)	Related Protein

## Sheet: Q2 Domain2Protein
Domain Description	Fisher's exact test p value	Protein accession	Protein description	Ratio	Regulated Type	Gene name	Sequence coverage [%]	Mol. weight [kDa]	Score	MS/MS Counts	Peptides	Unique peptides	MS/MS Count C_1	MS/MS Count C_2	MS/MS Count C_3	MS/MS Count C_4	MS/MS Count ITP1_1	MS/MS Count ITP1_2	MS/MS Count ITP1_3	MS/MS Count ITP1_4	MS/MS Count ITP2_1	MS/MS Count ITP2_2	MS/MS Count ITP2_3	Peptides C_1	Peptides C_2	Peptides C_3	Peptides C_4	Peptides ITP1_1	Peptides ITP1_2	Peptides ITP1_3	Peptides ITP1_4	Peptides ITP2_1	Peptides ITP2_2	Peptides ITP2_3	Unique peptides C_1	Unique peptides C_2	Unique peptides C_3	Unique peptides C_4	Unique peptides ITP1_1	Unique peptides ITP1_2	Unique peptides ITP1_3	Unique peptides ITP1_4	Unique peptides ITP2_1	Unique peptides ITP2_2	Unique peptides ITP2_3	iBAQ C_1	iBAQ C_2	iBAQ C_3	iBAQ C_4
[truncated: 17 more columns]
