# Supplementary material for: Quantitative LC–MS/MS uncovers the regulatory role of autophagy in immune thrombocytopenia
Source: Cancer Cell Int. 2021 Oct 18;21:548. doi: 10.1186/s12935-021-02249-4 (PMC8524881; doi:10.1186/s12935-021-02249-4)
Supplement: Supplementary file 3 — Additional file 3: Table 3. The description of clustering analysis. [file 12935_2021_2249_MOESM3_ESM.xlsx]

## Sheet: Q1
KEGG pathway	Mapping	Background	All Mapping	All Background	Fold enrichment	Fisher's exact test p value	-log10(p value)	Related proteins
hsa04810 Regulation of actin cytoskeleton	7	18	47	440	3.64	0.00130811	2.88	P12814 P05106 P23528 P18206 P26038 P60709 P62328
hsa00010 Glycolysis / Gluconeogenesis	6	16	47	440	3.51	0.00379426	2.42	P04075 P60174 P06733 P04406 P00558 P14618
hsa04260 Cardiac muscle contraction	3	4	47	440	7.02	0.00425243	2.37	P67936 P06753 P07951
hsa04261 Adrenergic signaling in cardiomyocytes	4	8	47	440	4.68	0.00583938	2.23	P67936 P06753 P0DP25 P07951
hsa04962 Vasopressin-regulated water reabsorption	2	2	47	440	9.36	0.0111928	1.95	P52565 P52566
hsa05410 Hypertrophic cardiomyopathy (HCM)	5	15	47	440	3.12	0.0148644	1.83	P67936 P06753 P05106 P07951 P60709
hsa04530 Tight junction	5	16	47	440	2.93	0.0198962	1.7	P12814 P68366 P61160 P26038 P60709
hsa00230 Purine metabolism	3	7	47	440	4.01	0.0294539	1.53	P00491 P14618 P22392

## Sheet: Q1 Pathway2Protein
KEGG pathway	Fisher's exact test p value	Mapping	Fold enrichment	Protein accession	Protein description	Ratio	Regulated Type	Gene name	Sequence coverage [%]	Mol. weight [kDa]	Score	MS/MS Counts	Peptides	Unique peptides	MS/MS Count C_1	MS/MS Count C_2	MS/MS Count C_3	MS/MS Count C_4	MS/MS Count ITP1_1	MS/MS Count ITP1_2	MS/MS Count ITP1_3	MS/MS Count ITP1_4	MS/MS Count ITP2_1	MS/MS Count ITP2_2	MS/MS Count ITP2_3	Peptides C_1	Peptides C_2	Peptides C_3	Peptides C_4	Peptides ITP1_1	Peptides ITP1_2	Peptides ITP1_3	Peptides ITP1_4	Peptides ITP2_1	Peptides ITP2_2	Peptides ITP2_3	Unique peptides C_1	Unique peptides C_2	Unique peptides C_3	Unique peptides C_4	Unique peptides ITP1_1	Unique peptides ITP1_2	Unique peptides ITP1_3	Unique peptides ITP1_4	Unique peptides ITP2_1	Unique peptides ITP2_2	Unique peptides ITP2_3	iBAQ C_1	iBAQ C_2
hsa04014 Ras signaling pathway	0.746872	1	0.78	P0DP25	Calmodulin-3	0.117	Q1	CALM3	30.9	16.837	77.602	20	5	4	3	5	4	2	1	0	1	1	0	0	3	3	3	3	3	2	2	2	2	1	1	5	2	3	2	2	2	2	2	2	1	1	4	127230000	180730000
hsa04360 Axon guidance	0.641779	1	1.04	P23528	Cofilin-1	0.126	Q1	CFL1	61.4	18.502	247.52	61	9	9	14	13	8	6	2	1	3	3	1	1	9	9	7	8	5	6	1	3	4	3	2	8	9	7	8	5	6	1	3	4	3	2	8	191870000	252610000
hsa05014 Amyotrophic lateral sclerosis (ALS)	0.3646	1	2.34	P00441	Superoxide dismutase [Cu-Zn]	0.48	Q1	SOD1	16.9	15.936	54.355	8	2	2	0	2	1	1	0	0	0	1	0	1	2	1	2	2	1	1	0	0	1	0	2	2	1	2	2	1	1	0	0	1	0	2	2	16066000	28563000
hsa04919 Thyroid hormone signaling pathway	0.248202	2	2.08	P05106	Integrin beta-3	0.08	Q1	ITGB3	10.4	87.057	36.945	17	6	6	8	6	1	2	0	0	0	0	0	0	0	5	6	4	5	1	0	1	1	0	0	0	5	6	4	5	1	0	1	1	0	0	0	3906900	5415700
hsa04919 Thyroid hormone signaling pathway	0.248202	2	2.08	P60709	"Actin, cytoplasmic 1"	0.29	Q1	ACTB	46.4	41.736	323.31	283	13	1	44	43	38	24	29	12	20	16	17	14	26	13	13	13	12	13	12	12	13	12	12	13	1	1	1	1	1	1	1	1	1	1	1	1679800000	2476700000
hsa05416 Viral myocarditis	0.858913	1	0.55	P60709	"Actin, cytoplasmic 1"	0.29	Q1	ACTB	46.4	41.736	323.31	283	13	1	44	43	38	24	29	12	20	16	17	14	26	13	13	13	12	13	12	12	13	12	12	13	1	1	1	1	1	1	1	1	1	1	1	1679800000	2476700000
hsa00983 Drug metabolism - other enzymes	0.126836	2	3.12	P78417	Glutathione S-transferase omega-1	0.286	Q1	GSTO1	26.1	27.566	49.957	23	6	6	6	2	3	1	0	1	2	3	1	1	3	6	4	5	3	2	3	3	3	3	4	5	6	4	5	3	2	3	3	3	3	4	5	24216000	44297000
hsa00983 Drug metabolism - other enzymes	0.126836	2	3.12	P22392	Nucleoside diphosphate kinase B	0.241	Q1	NME2	31.6	17.298	74.024	26	5	2	4	4	4	3	1	1	0	1	1	3	4	3	3	4	3	2	1	2	2	1	2	4	2	1	2	1	0	0	1	1	0	1	1	22280000	50476000
hsa04210 Apoptosis	0.41331	2	1.44	P68366	Tubulin alpha-4A chain	0.185	Q1	TUBA4A	18.3	49.924	3.9849	4	6	2	1	1	2	0	0	0	0	0	0	0	0	5	6	5	3	3	0	0	1	0	0	4	2	2	2	1	2	0	0	1	0	0	1	4532600	2837900
hsa04210 Apoptosis	0.41331	2	1.44	P60709	"Actin, cytoplasmic 1"	0.29	Q1	ACTB	46.4	41.736	323.31	283	13	1	44	43	38	24	29	12	20	16	17	14	26	13	13	13	12	13	12	12	13	12	12	13	1	1	1	1	1	1	1	1	1	1	1	1679800000	2476700000
hsa05034 Alcoholism	0.433095	1	1.87	P0DP25	Calmodulin-3	0.117	Q1	CALM3	30.9	16.837	77.602	20	5	4	3	5	4	2	1	0	1	1	0	0	3	3	3	3	3	2	2	2	2	1	1	5	2	3	2	2	2	2	2	2	1	1	4	127230000	180730000
hsa00562 Inositol phosphate metabolism	0.288026	1	3.12	P60174	Triosephosphate isomerase	0.148	Q1	TPI1	53.1	30.791	48.92	40	10	10	7	8	4	3	1	0	1	2	1	6	7	8	10	6	6	2	1	5	3	3	5	7	8	10	6	6	2	1	5	3	3	5	7	23705000	55107000
hsa05204 Chemical carcinogenesis	0.3646	1	2.34	P78417	Glutathione S-transferase omega-1	0.286	Q1	GSTO1	26.1	27.566	49.957	23	6	6	6	2	3	1	0	1	2	3	1	1	3	6	4	5	3	2	3	3	3	3	4	5	6	4	5	3	2	3	3	3	3	4	5	24216000	44297000
hsa05162 Measles	0.41331	2	1.44	P11142	Heat shock cognate 71 kDa protein	0.227	Q1	HSPA8	25.5	70.897	165.4	49	14	11	8	8	9	4	3	0	1	1	0	1	14	8	11	10	8	8	4	1	4	3	5	13	7	9	9	7	8	3	1	4	3	4	11	16406000	30765000
hsa05162 Measles	0.41331	2	1.44	P26038	Moesin	0.121	Q1	MSN	19.6	67.819	24.978	42	11	11	7	9	10	2	1	0	2	2	0	1	8	9	10	10	6	4	5	3	5	3	1	8	9	10	10	6	4	5	3	5	3	1	8	19645000	35820000
hsa04066 HIF-1 signaling pathway	0.0801784	3	2.81	P06733	Alpha-enolase	0.101	Q1	ENO1	26.7	47.168	54.28	38	9	9	9	8	6	4	2	0	0	1	0	0	8	8	7	7	6	6	1	1	1	0	1	8	8	7	7	6	6	1	1	1	0	1	8	26475000	48780000
hsa04066 HIF-1 signaling pathway	0.0801784	3	2.81	P04406	Glyceraldehyde-3-phosphate dehydrogenase	0.336	Q1	GAPDH	50.1	36.053	156.78	71	13	13	14	16	10	3	6	2	4	2	2	3	9	11	11	10	7	7	6	7	7	4	6	10	11	11	10	7	7	6	7	7	4	6	10	81675000	156530000
hsa04066 HIF-1 signaling pathway	0.0801784	3	2.81	P00558	Phosphoglycerate kinase 1	0.252	Q1	PGK1	42.7	44.614	189.22	83	14	14	19	20	15	1	5	0	1	3	0	5	14	11	13	11	6	6	0	5	6	2	5	10	11	13	11	6	6	0	5	6	2	5	10	21864000	47367000
hsa04145 Phagosome	0.503802	4	1.1	P05106	Integrin beta-3	0.08	Q1	ITGB3	10.4	87.057	36.945	17	6	6	8	6	1	2	0	0	0	0	0	0	0	5	6	4	5	1	0	1	1	0	0	0	5	6	4	5	1	0	1	1	0	0	0	3906900	5415700
hsa04145 Phagosome	0.503802	4	1.1	P68366	Tubulin alpha-4A chain	0.185	Q1	TUBA4A	18.3	49.924	3.9849	4	6	2	1	1	2	0	0	0	0	0	0	0	0	5	6	5	3	3	0	0	1	0	0	4	2	2	2	1	2	0	0	1	0	0	1	4532600	2837900
hsa04145 Phagosome	0.503802	4	1.1	Q9BWP8	Collectin-11	0.496	Q1	COLEC11	18.8	28.665	50.31	35	4	4	3	2	5	1	2	3	2	2	6	3	6	4	4	4	3	3	4	3	2	4	3	4	4	4	4	3	3	4	3	2	4	3	4	37197000	65648000
hsa04145 Phagosome	0.503802	4	1.1	P60709	"Actin, cytoplasmic 1"	0.29	Q1	ACTB	46.4	41.736	323.31	283	13	1	44	43	38	24	29	12	20	16	17	14	26	13	13	13	12	13	12	12	13	12	12	13	1	1	1	1	1	1	1	1	1	1	1	1679800000	2476700000
hsa04520 Adherens junction	0.179739	3	2.01	P12814	Alpha-actinin-1	0.07	Q1	ACTN1	25.3	103.06	41.766	40	19	19	10	5	10	4	0	0	0	0	0	0	11	13	11	10	7	3	0	1	1	0	0	12	13	11	10	7	3	0	1	1	0	0	12	13018000	5554900
hsa04520 Adherens junction	0.179739	3	2.01	P18206	Vinculin	0.208	Q1	VCL	38.3	123.8	323.31	201	39	39	44	37	31	19	17	8	9	12	6	6	12	35	35	28	27	20	11	15	17	7	8	17	35	35	28	27	20	11	15	17	7	8	17	96878000	122590000
hsa04520 Adherens junction	0.179739	3	2.01	P60709	"Actin, cytoplasmic 1"	0.29	Q1	ACTB	46.4	41.736	323.31	283	13	1	44	43	38	24	29	12	20	16	17	14	26	13	13	13	12	13	12	12	13	12	12	13	1	1	1	1	1	1	1	1	1	1	1	1679800000	2476700000
hsa00240 Pyrimidine metabolism	0.0906201	2	3.74	P00491	Purine nucleoside phosphorylase	0.158	Q1	PNP	13.8	32.118	133.95	20	3	3	4	4	1	2	1	0	1	1	0	3	3	3	3	2	3	2	0	1	1	0	3	3	3	3	2	3	2	0	1	1	0	3	3	6531300	30232000
hsa00240 Pyrimidine metabolism	0.0906201	2	3.74	P22392	Nucleoside diphosphate kinase B	0.241	Q1	NME2	31.6	17.298	74.024	26	5	2	4	4	4	3	1	1	0	1	1	3	4	3	3	4	3	2	1	2	2	1	2	4	2	1	2	1	0	0	1	1	0	1	1	22280000	50476000
hsa01524 Platinum drug resistance	0.433095	1	1.87	P78417	Glutathione S-transferase omega-1	0.286	Q1	GSTO1	26.1	27.566	49.957	23	6	6	6	2	3	1	0	1	2	3	1	1	3	6	4	5	3	2	3	3	3	3	4	5	6	4	5	3	2	3	3	3	3	4	5	24216000	44297000
hsa00030 Pentose phosphate pathway	0.206511	2	2.34	P04075	Fructose-bisphosphate aldolase A	0.297	Q1	ALDOA	55.5	39.42	170.22	85	15	13	16	16	9	9	5	3	6	3	3	3	12	13	14	11	10	9	4	8	7	4	4	11	12	12	9	9	8	3	8	6	4	4	10	114450000	164780000
hsa00030 Pentose phosphate pathway	0.206511	2	2.34	P37837	Transaldolase	0.351	Q1	TALDO1	24	37.54	30.351	33	8	8	3	3	4	1	2	2	3	3	2	3	7	4	5	5	2	2	2	4	4	2	3	7	4	5	5	2	2	2	4	4	2	3	7	7863900	5083200
hsa04611 Platelet activation	0.133328	4	1.97	P40197	Platelet glycoprotein V	0.056	Q1	GP5	18.9	60.958	20.765	12	8	8	1	8	1	1	1	0	0	0	0	0	0	3	8	4	2	1	1	1	1	1	0	1	3	8	4	2	1	1	1	1	1	0	1	2237600	27751000
hsa04611 Platelet activation	0.133328	4	1.97	P05106	Integrin beta-3	0.08	Q1	ITGB3	10.4	87.057	36.945	17	6	6	8	6	1	2	0	0	0	0	0	0	0	5	6	4	5	1	0	1	1	0	0	0	5	6	4	5	1	0	1	1	0	0	0	3906900	5415700
hsa04611 Platelet activation	0.133328	4	1.97	Q86UX7	Fermitin family homolog 3	0.051	Q1	FERMT3	38.2	75.952	186.36	69	20	20	24	19	14	8	1	0	2	1	0	0	0	20	19	17	11	3	0	4	4	1	0	1	20	19	17	11	3	0	4	4	1	0	1	66012000	80345000
hsa04611 Platelet activation	0.133328	4	1.97	P60709	"Actin, cytoplasmic 1"	0.29	Q1	ACTB	46.4	41.736	323.31	283	13	1	44	43	38	24	29	12	20	16	17	14	26	13	13	13	12	13	12	12	13	12	12	13	1	1	1	1	1	1	1	1	1	1	1	1679800000	2476700000
hsa04380 Osteoclast differentiation	0.549106	1	1.34	P05106	Integrin beta-3	0.08	Q1	ITGB3	10.4	87.057	36.945	17	6	6	8	6	1	2	0	0	0	0	0	0	0	5	6	4	5	1	0	1	1	0	0	0	5	6	4	5	1	0	1	1	0	0	0	3906900	5415700
hsa05169 Epstein-Barr virus infection	0.938526	1	0.39	P30101	Protein disulfide-isomerase A3	0.123	Q1	PDIA3	24	56.782	17.676	30	9	9	6	7	5	6	1	1	0	1	2	0	1	8	7	7	7	3	2	2	3	2	1	5	8	7	7	7	3	2	2	3	2	1	5	15987000	21610000
hsa05322 Systemic lupus erythematosus	0.951647	1	0.36	P12814	Alpha-actinin-1	0.07	Q1	ACTN1	25.3	103.06	41.766	40	19	19	10	5	10	4	0	0	0	0	0	0	11	13	11	10	7	3	0	1	1	0	0	12	13	11	10	7	3	0	1	1	0	0	12	13018000	5554900
hsa04640 Hematopoietic cell lineage	0.704966	2	0.85	P40197	Platelet glycoprotein V	0.056	Q1	GP5	18.9	60.958	20.765	12	8	8	1	8	1	1	1	0	0	0	0	0	0	3	8	4	2	1	1	1	1	1	0	1	3	8	4	2	1	1	1	1	1	0	1	2237600	27751000
hsa04640 Hematopoietic cell lineage	0.704966	2	0.85	P05106	Integrin beta-3	0.08	Q1	ITGB3	10.4	87.057	36.945	17	6	6	8	6	1	2	0	0	0	0	0	0	0	5	6	4	5	1	0	1	1	0	0	0	5	6	4	5	1	0	1	1	0	0	0	3906900	5415700
hsa04625 C-type lectin receptor signaling pathway	0.433095	1	1.87	P0DP25	Calmodulin-3	0.117	Q1	CALM3	30.9	16.837	77.602	20	5	4	3	5	4	2	1	0	1	1	0	0	3	3	3	3	3	2	2	2	2	1	1	5	2	3	2	2	2	2	2	2	1	1	4	127230000	180730000
hsa04750 Inflammatory mediator regulation of TRP channels	0.549106	1	1.34	P0DP25	Calmodulin-3	0.117	Q1	CALM3	30.9	16.837	77.602	20	5	4	3	5	4	2	1	0	1	1	0	0	3	3	3	3	3	2	2	2	2	1	1	5	2	3	2	2	2	2	2	2	1	1	4	127230000	180730000
hsa03040 Spliceosome	0.598049	1	1.17	P11142	Heat shock cognate 71 kDa protein	0.227	Q1	HSPA8	25.5	70.897	165.4	49	14	11	8	8	9	4	3	0	1	1	0	1	14	8	11	10	8	8	4	1	4	3	5	13	7	9	9	7	8	3	1	4	3	4	11	16406000	30765000
hsa04964 Proximal tubule bicarbonate reclamation	0.202444	1	4.68	P40925	"Malate dehydrogenase, cytoplasmic"	0.302	Q1	MDH1	20.7	36.426	37.323	16	5	5	1	5	2	0	1	0	0	0	0	1	6	4	5	3	2	3	1	1	2	1	1	5	4	5	3	2	3	1	1	2	1	1	5	10639000	16862000
hsa04114 Oocyte meiosis	0.290208	2	1.87	P0DP25	Calmodulin-3	0.117	Q1	CALM3	30.9	16.837	77.602	20	5	4	3	5	4	2	1	0	1	1	0	0	3	3	3	3	3	2	2	2	2	1	1	5	2	3	2	2	2	2	2	2	1	1	4	127230000	180730000
hsa04114 Oocyte meiosis	0.290208	2	1.87	Q04917	14-3-3 protein eta	0.208	Q1	YWHAH	32.9	28.218	32.831	13	8	5	1	5	1	1	0	0	0	1	0	0	4	6	7	6	6	4	1	2	4	2	2	6	3	4	3	3	2	0	0	1	0	0	3	7960300	8846500
hsa00480 Glutathione metabolism	0.641779	1	1.04	P78417	Glutathione S-transferase omega-1	0.286	Q1	GSTO1	26.1	27.566	49.957	23	6	6	6	2	3	1	0	1	2	3	1	1	3	6	4	5	3	2	3	3	3	3	4	5	6	4	5	3	2	3	3	3	3	4	5	24216000	44297000
hsa04962 Vasopressin-regulated water reabsorption	0.0111928	2	9.36	P52565	Rho GDP-dissociation inhibitor 1	0.153	Q1	ARHGDIA	19.1	23.207	42.874	15	4	4	3	2	3	1	1	0	0	0	0	0	5	4	3	3	3	2	1	1	2	2	2	4	4	3	3	3	2	1	1	2	2	2	4	23393000	35595000
hsa04962 Vasopressin-regulated water reabsorption	0.0111928	2	9.36	P52566	Rho GDP-dissociation inhibitor 2	0.213	Q1	ARHGDIB	28.9	22.988	27.245	30	5	5	4	6	5	4	2	0	3	1	1	1	3	4	4	4	2	2	1	2	2	2	1	4	4	4	4	2	2	1	2	2	2	1	4	49010000	69973000
hsa00020 Citrate cycle (TCA cycle)	0.202444	1	4.68	P40925	"Malate dehydrogenase, cytoplasmic"	0.302	Q1	MDH1	20.7	36.426	37.323	16	5	5	1	5	2	0	1	0	0	0	0	1	6	4	5	3	2	3	1	1	2	1	1	5	4	5	3	2	3	1	1	2	1	1	5	10639000	16862000
hsa05110 Vibrio cholerae infection	0.202444	1	4.68	P60709	"Actin, cytoplasmic 1"	0.29	Q1	ACTB	46.4	41.736	323.31	283	13	1	44	43	38	24	29	12	20	16	17	14	26	13	13	13	12	13	12	12	13	12	12	13	1	1	1	1	1	1	1	1	1	1	1	1679800000	2476700000
hsa04371 Apelin signaling pathway	0.641779	1	1.04	P0DP25	Calmodulin-3	0.117	Q1	CALM3	30.9	16.837	77.602	20	5	4	3	5	4	2	1	0	1	1	0	0	3	3	3	3	3	2	2	2	2	1	1	5	2	3	2	2	2	2	2	2	1	1	4	127230000	180730000
hsa05225 Hepatocellular carcinoma	0.206511	2	2.34	P78417	Glutathione S-transferase omega-1	0.286	Q1	GSTO1	26.1	27.566	49.957	23	6	6	6	2	3	1	0	1	2	3	1	1	3	6	4	5	3	2	3	3	3	3	4	5	6	4	5	3	2	3	3	3	3	4	5	24216000	44297000
hsa05225 Hepatocellular carcinoma	0.206511	2	2.34	P60709	"Actin, cytoplasmic 1"	0.29	Q1	ACTB	46.4	41.736	323.31	283	13	1	44	43	38	24	29	12	20	16	17	14	26	13	13	13	12	13	12	12	13	12	12	13	1	1	1	1	1	1	1	1	1	1	1	1679800000	2476700000
hsa00620 Pyruvate metabolism	0.0906201	2	3.74	P40925	"Malate dehydrogenase, cytoplasmic"	0.302	Q1	MDH1	20.7	36.426	37.323	16	5	5	1	5	2	0	1	0	0	0	0	1	6	4	5	3	2	3	1	1	2	1	1	5	4	5	3	2	3	1	1	2	1	1	5	10639000	16862000
hsa00620 Pyruvate metabolism	0.0906201	2	3.74	P14618	Pyruvate kinase PKM	0.175	Q1	PKM	39.2	57.936	117.99	70	16	16	14	16	13	4	2	4	2	2	0	3	10	13	14	11	7	5	5	6	6	4	2	12	13	14	11	7	5	5	6	6	4	2	12	33164000	55443000
hsa04744 Phototransduction	0.288026	1	3.12	P0DP25	Calmodulin-3	0.117	Q1	CALM3	30.9	16.837	77.602	20	5	4	3	5	4	2	1	0	1	1	0	0	3	3	3	3	3	2	2	2	2	1	1	5	2	3	2	2	2	2	2	2	1	1	4	127230000	180730000
hsa05146 Amoebiasis	0.728843	2	0.81	P12814	Alpha-actinin-1	0.07	Q1	ACTN1	25.3	103.06	41.766	40	19	19	10	5	10	4	0	0	0	0	0	0	11	13	11	10	7	3	0	1	1	0	0	12	13	11	10	7	3	0	1	1	0	0	12	13018000	5554900
hsa05146 Amoebiasis	0.728843	2	0.81	P18206	Vinculin	0.208	Q1	VCL	38.3	123.8	323.31	201	39	39	44	37	31	19	17	8	9	12	6	6	12	35	35	28	27	20	11	15	17	7	8	17	35	35	28	27	20	11	15	17	7	8	17	96878000	122590000
hsa05016 Huntington disease	0.165789	2	2.67	Q96JB1	"Dynein heavy chain 8, axonemal"	0.372	Q1	DNAH8	0.5	514.66	-2	3	2	2	0	0	1	0	0	1	0	0	0	1	0	1	2	1	2	1	1	2	1	1	2	1	1	2	1	2	1	1	2	1	1	2	1	2050900	5415100
hsa05016 Huntington disease	0.165789	2	2.67	P00441	Superoxide dismutase [Cu-Zn]	0.48	Q1	SOD1	16.9	15.936	54.355	8	2	2	0	2	1	1	0	0	0	1	0	1	2	1	2	2	1	1	0	0	1	0	2	2	1	2	2	1	1	0	0	1	0	2	2	16066000	28563000
hsa04612 Antigen processing and presentation	0.525652	2	1.17	P30101	Protein disulfide-isomerase A3	0.123	Q1	PDIA3	24	56.782	17.676	30	9	9	6	7	5	6	1	1	0	1	2	0	1	8	7	7	7	3	2	2	3	2	1	5	8	7	7	7	3	2	2	3	2	1	5	15987000	21610000
hsa04612 Antigen processing and presentation	0.525652	2	1.17	P11142	Heat shock cognate 71 kDa protein	0.227	Q1	HSPA8	25.5	70.897	165.4	49	14	11	8	8	9	4	3	0	1	1	0	1	14	8	11	10	8	8	4	1	4	3	5	13	7	9	9	7	8	3	1	4	3	4	11	16406000	30765000
hsa04146 Peroxisome	0.494347	1	1.56	P00441	Superoxide dismutase [Cu-Zn]	0.48	Q1	SOD1	16.9	15.936	54.355	8	2	2	0	2	1	1	0	0	0	1	0	1	2	1	2	2	1	1	0	0	1	0	2	2	1	2	2	1	1	0	0	1	0	2	2	16066000	28563000
hsa00230 Purine metabolism	0.0294539	3	4.01	P00491	Purine nucleoside phosphorylase	0.158	Q1	PNP	13.8	32.118	133.95	20	3	3	4	4	1	2	1	0	1	1	0	3	3	3	3	2	3	2	0	1	1	0	3	3	3	3	2	3	2	0	1	1	0	3	3	6531300	30232000
hsa00230 Purine metabolism	0.0294539	3	4.01	P14618	Pyruvate kinase PKM	0.175	Q1	PKM	39.2	57.936	117.99	70	16	16	14	16	13	4	2	4	2	2	0	3	10	13	14	11	7	5	5	6	6	4	2	12	13	14	11	7	5	5	6	6	4	2	12	33164000	55443000
hsa00230 Purine metabolism	0.0294539	3	4.01	P22392	Nucleoside diphosphate kinase B	0.241	Q1	NME2	31.6	17.298	74.024	26	5	2	4	4	4	3	1	1	0	1	1	3	4	3	3	4	3	2	1	2	2	1	2	4	2	1	2	1	0	0	1	1	0	1	1	22280000	50476000
hsa04390 Hippo signaling pathway	0.248202	2	2.08	Q04917	14-3-3 protein eta	0.208	Q1	YWHAH	32.9	28.218	32.831	13	8	5	1	5	1	1	0	0	0	1	0	0	4	6	7	6	6	4	1	2	4	2	2	6	3	4	3	3	2	0	0	1	0	0	3	7960300	8846500
hsa04390 Hippo signaling pathway	0.248202	2	2.08	P60709	"Actin, cytoplasmic 1"	0.29	Q1	ACTB	46.4	41.736	323.31	283	13	1	44	43	38	24	29	12	20	16	17	14	26	13	13	13	12	13	12	12	13	12	12	13	1	1	1	1	1	1	1	1	1	1	1	1679800000	2476700000
hsa04910 Insulin signaling pathway	0.494347	1	1.56	P0DP25	Calmodulin-3	0.117	Q1	CALM3	30.9	16.837	77.602	20	5	4	3	5	4	2	1	0	1	1	0	0	3	3	3	3	3	2	2	2	2	1	1	5	2	3	2	2	2	2	2	2	1	1	4	127230000	180730000
hsa04510 Focal adhesion	0.125926	6	1.7	P12814	Alpha-actinin-1	0.07	Q1	ACTN1	25.3	103.06	41.766	40	19	19	10	5	10	4	0	0	0	0	0	0	11	13	11	10	7	3	0	1	1	0	0	12	13	11	10	7	3	0	1	1	0	0	12	13018000	5554900
hsa04510 Focal adhesion	0.125926	6	1.7	P21333	Filamin-A	0.189	Q1	FLNA	17	280.74	148.4	107	34	34	32	18	21	18	12	0	1	1	0	0	4	32	19	26	23	17	1	5	7	2	1	8	32	19	26	23	17	1	5	7	2	1	8	21589000	6136700
hsa04510 Focal adhesion	0.125926	6	1.7	Q9HBI1	Beta-parvin	0.045	Q1	PARVB	13.5	41.714	63.053	15	4	4	5	5	3	2	0	0	0	0	0	0	0	4	4	4	4	1	0	1	0	0	0	0	4	4	4	4	1	0	1	0	0	0	0	21810000	25998000
hsa04510 Focal adhesion	0.125926	6	1.7	P05106	Integrin beta-3	0.08	Q1	ITGB3	10.4	87.057	36.945	17	6	6	8	6	1	2	0	0	0	0	0	0	0	5	6	4	5	1	0	1	1	0	0	0	5	6	4	5	1	0	1	1	0	0	0	3906900	5415700
hsa04510 Focal adhesion	0.125926	6	1.7	P18206	Vinculin	0.208	Q1	VCL	38.3	123.8	323.31	201	39	39	44	37	31	19	17	8	9	12	6	6	12	35	35	28	27	20	11	15	17	7	8	17	35	35	28	27	20	11	15	17	7	8	17	96878000	122590000
hsa04510 Focal adhesion	0.125926	6	1.7	P60709	"Actin, cytoplasmic 1"	0.29	Q1	ACTB	46.4	41.736	323.31	283	13	1	44	43	38	24	29	12	20	16	17	14	26	13	13	13	12	13	12	12	13	12	12	13	1	1	1	1	1	1	1	1	1	1	1	1679800000	2476700000
hsa00630 Glyoxylate and dicarboxylate metabolism	0.288026	1	3.12	P40925	"Malate dehydrogenase, cytoplasmic"	0.302	Q1	MDH1	20.7	36.426	37.323	16	5	5	1	5	2	0	1	0	0	0	0	1	6	4	5	3	2	3	1	1	2	1	1	5	4	5	3	2	3	1	1	2	1	1	5	10639000	16862000
hsa00982 Drug metabolism - cytochrome P450	0.288026	1	3.12	P78417	Glutathione S-transferase omega-1	0.286	Q1	GSTO1	26.1	27.566	49.957	23	6	6	6	2	3	1	0	1	2	3	1	1	3	6	4	5	3	2	3	3	3	3	4	5	6	4	5	3	2	3	3	3	3	4	5	24216000	44297000
hsa04713 Circadian entrainment	0.288026	1	3.12	P0DP25	Calmodulin-3	0.117	Q1	CALM3	30.9	16.837	77.602	20	5	4	3	5	4	2	1	0	1	1	0	0	3	3	3	3	3	2	2	2	2	1	1	5	2	3	2	2	2	2	2	2	1	1	4	127230000	180730000
hsa04970 Salivary secretion	0.549106	1	1.34	P0DP25	Calmodulin-3	0.117	Q1	CALM3	30.9	16.837	77.602	20	5	4	3	5	4	2	1	0	1	1	0	0	3	3	3	3	3	2	2	2	2	1	1	5	2	3	2	2	2	2	2	2	1	1	4	127230000	180730000
hsa04110 Cell cycle	0.248202	2	2.08	Q04917	14-3-3 protein eta	0.208	Q1	YWHAH	32.9	28.218	32.831	13	8	5	1	5	1	1	0	0	0	1	0	0	4	6	7	6	6	4	1	2	4	2	2	6	3	4	3	3	2	0	0	1	0	0	3	7960300	8846500
hsa04110 Cell cycle	0.248202	2	2.08	P31947	14-3-3 protein sigma	0.261	Q1	SFN	13.3	27.774	-2	10	4	1	1	2	2	1	1	0	1	1	0	0	1	4	4	4	4	3	2	3	4	3	3	4	1	1	1	1	1	1	1	1	1	1	1	11524000	19574000
hsa04720 Long-term potentiation	0.433095	1	1.87	P0DP25	Calmodulin-3	0.117	Q1	CALM3	30.9	16.837	77.602	20	5	4	3	5	4	2	1	0	1	1	0	0	3	3	3	3	3	2	2	2	2	1	1	5	2	3	2	2	2	2	2	2	1	1	4	127230000	180730000
hsa05145 Toxoplasmosis	0.746872	1	0.78	P11142	Heat shock cognate 71 kDa protein	0.227	Q1	HSPA8	25.5	70.897	165.4	49	14	11	8	8	9	4	3	0	1	1	0	1	14	8	11	10	8	8	4	1	4	3	5	13	7	9	9	7	8	3	1	4	3	4	11	16406000	30765000
hsa05144 Malaria	0.641779	1	1.04	P16109	P-selectin	0.249	Q1	SELP	6.4	90.833	6.3734	8	3	3	3	2	2	1	0	0	0	0	0	0	0	3	3	2	1	1	0	1	1	0	1	1	3	3	2	1	1	0	1	1	0	1	1	1648300	1685800
hsa04062 Chemokine signaling pathway	0.165789	2	2.67	P02775	Platelet basic protein	0.14	Q1	PPBP	38.3	13.894	276.25	95	6	6	15	21	10	8	7	5	6	4	7	4	8	6	6	6	5	4	5	5	6	5	4	5	6	6	6	5	4	5	5	6	5	4	5	3016800000	4086800000
hsa04062 Chemokine signaling pathway	0.165789	2	2.67	P02776	Platelet factor 4	0.145	Q1	PF4	34.7	10.845	28.636	11	3	1	4	3	0	2	0	0	0	1	0	0	1	3	3	2	1	2	0	1	1	0	0	2	1	1	1	0	1	0	0	0	0	0	0	277030000	290140000
hsa05134 Legionellosis	0.715728	1	0.85	P11142	Heat shock cognate 71 kDa protein	0.227	Q1	HSPA8	25.5	70.897	165.4	49	14	11	8	8	9	4	3	0	1	1	0	1	14	8	11	10	8	8	4	1	4	3	5	13	7	9	9	7	8	3	1	4	3	4	11	16406000	30765000
hsa04115 p53 signaling pathway	0.433095	1	1.87	P31947	14-3-3 protein sigma	0.261	Q1	SFN	13.3	27.774	-2	10	4	1	1	2	2	1	1	0	1	1	0	0	1	4	4	4	4	3	2	3	4	3	3	4	1	1	1	1	1	1	1	1	1	1	1	11524000	19574000
hsa04916 Melanogenesis	0.433095	1	1.87	P0DP25	Calmodulin-3	0.117	Q1	CALM3	30.9	16.837	77.602	20	5	4	3	5	4	2	1	0	1	1	0	0	3	3	3	3	3	2	2	2	2	1	1	5	2	3	2	2	2	2	2	2	1	1	4	127230000	180730000
hsa05167 Kaposi sarcoma-associated herpesvirus infection	0.821595	1	0.62	P0DP25	Calmodulin-3	0.117	Q1	CALM3	30.9	16.837	77.602	20	5	4	3	5	4	2	1	0	1	1	0	0	3	3	3	3	3	2	2	2	2	1	1	5	2	3	2	2	2	2	2	2	1	1	4	127230000	180730000
hsa04924 Renin secretion	0.433095	1	1.87	P0DP25	Calmodulin-3	0.117	Q1	CALM3	30.9	16.837	77.602	20	5	4	3	5	4	2	1	0	1	1	0	0	3	3	3	3	3	2	2	2	2	1	1	5	2	3	2	2	2	2	2	2	1	1	4	127230000	180730000
hsa04022 cGMP-PKG signaling pathway	0.598049	1	1.17	P0DP25	Calmodulin-3	0.117	Q1	CALM3	30.9	16.837	77.602	20	5	4	3	5	4	2	1	0	1	1	0	0	3	3	3	3	3	2	2	2	2	1	1	5	2	3	2	2	2	2	2	2	1	1	4	127230000	180730000
hsa04666 Fc gamma R-mediated phagocytosis	0.746872	1	0.78	P23528	Cofilin-1	0.126	Q1	CFL1	61.4	18.502	247.52	61	9	9	14	13	8	6	2	1	3	3	1	1	9	9	7	8	5	6	1	3	4	3	2	8	9	7	8	5	6	1	3	4	3	2	8	191870000	252610000
hsa04270 Vascular smooth muscle contraction	0.206511	2	2.34	P63267	"Actin, gamma-enteric smooth muscle"	0.174	Q1	ACTG2	23.4	41.876	74.538	43	8	1	10	3	5	8	2	1	3	4	1	2	4	8	8	8	8	8	8	8	8	8	8	8	1	1	1	1	1	1	1	1	1	1	1	172530000	301530000
hsa04270 Vascular smooth muscle contraction	0.206511	2	2.34	P0DP25	Calmodulin-3	0.117	Q1	CALM3	30.9	16.837	77.602	20	5	4	3	5	4	2	1	0	1	1	0	0	3	3	3	3	3	2	2	2	2	1	1	5	2	3	2	2	2	2	2	2	1	1	4	127230000	180730000
hsa05203 Viral carcinogenesis	0.362205	3	1.4	P12814	Alpha-actinin-1	0.07	Q1	ACTN1	25.3	103.06	41.766	40	19	19	10	5	10	4	0	0	0	0	0	0	11	13	11	10	7	3	0	1	1	0	0	12	13	11	10	7	3	0	1	1	0	0	12	13018000	5554900
hsa05203 Viral carcinogenesis	0.362205	3	1.4	Q04917	14-3-3 protein eta	0.208	Q1	YWHAH	32.9	28.218	32.831	13	8	5	1	5	1	1	0	0	0	1	0	0	4	6	7	6	6	4	1	2	4	2	2	6	3	4	3	3	2	0	0	1	0	0	3	7960300	8846500
hsa05203 Viral carcinogenesis	0.362205	3	1.4	P14618	Pyruvate kinase PKM	0.175	Q1	PKM	39.2	57.936	117.99	70	16	16	14	16	13	4	2	4	2	2	0	3	10	13	14	11	7	5	5	6	6	4	2	12	13	14	11	7	5	5	6	6	4	2	12	33164000	55443000
hsa05200 Pathways in cancer	0.710038	3	0.85	P78417	Glutathione S-transferase omega-1	0.286	Q1	GSTO1	26.1	27.566	49.957	23	6	6	6	2	3	1	0	1	2	3	1	1	3	6	4	5	3	2	3	3	3	3	4	5	6	4	5	3	2	3	3	3	3	4	5	24216000	44297000
hsa05200 Pathways in cancer	0.710038	3	0.85	P06753	Tropomyosin alpha-3 chain	0.429	Q1	TPM3	11.9	32.95	2.9034	6	4	2	2	1	1	1	0	0	0	0	0	0	1	4	4	4	3	2	1	2	1	1	1	3	2	2	2	1	1	0	1	0	0	0	2	13734000	12626000
hsa05200 Pathways in cancer	0.710038	3	0.85	P0DP25	Calmodulin-3	0.117	Q1	CALM3	30.9	16.837	77.602	20	5	4	3	5	4	2	1	0	1	1	0	0	3	3	3	3	3	2	2	2	2	1	1	5	2	3	2	2	2	2	2	2	1	1	4	127230000	180730000
hsa04261 Adrenergic signaling in cardiomyocytes	0.00583938	4	4.68	P67936	Tropomyosin alpha-4 chain	0.108	Q1	TPM4	35.5	28.521	214.84	63	11	6	13	14	9	7	4	1	2	5	3	1	4	11	10	9	8	3	2	2	4	2	1	5	6	6	5	5	2	1	1	2	1	0	3	221340000	259620000
hsa04261 Adrenergic signaling in cardiomyocytes	0.00583938	4	4.68	P06753	Tropomyosin alpha-3 chain	0.429	Q1	TPM3	11.9	32.95	2.9034	6	4	2	2	1	1	1	0	0	0	0	0	0	1	4	4	4	3	2	1	2	1	1	1	3	2	2	2	1	1	0	1	0	0	0	2	13734000	12626000
hsa04261 Adrenergic signaling in cardiomyocytes	0.00583938	4	4.68	P0DP25	Calmodulin-3	0.117	Q1	CALM3	30.9	16.837	77.602	20	5	4	3	5	4	2	1	0	1	1	0	0	3	3	3	3	3	2	2	2	2	1	1	5	2	3	2	2	2	2	2	2	1	1	4	127230000	180730000
hsa04261 Adrenergic signaling in cardiomyocytes	0.00583938	4	4.68	P07951	Tropomyosin beta chain	0.137	Q1	TPM2	14.1	32.85	3.3849	6	6	0	2	1	1	1	1	0	0	0	0	0	0	6	5	5	4	2	1	2	3	1	1	2	0	0	0	0	0	0	0	0	0	0	0	9486100	11813000
hsa05012 Parkinson disease	0.494347	1	1.56	Q99497	Protein/nucleic acid deglycase DJ-1	0.132	Q1	PARK7	38.1	19.891	43.872	42	6	6	4	7	6	5	3	2	2	1	1	5	6	5	5	5	5	3	2	2	1	1	3	6	5	5	5	5	3	2	2	1	1	3	6	21880000	40490000
hsa04714 Thermogenesis	0.433095	1	1.87	P60709	"Actin, cytoplasmic 1"	0.29	Q1	ACTB	46.4	41.736	323.31	283	13	1	44	43	38	24	29	12	20	16	17	14	26	13	13	13	12	13	12	12	13	12	12	13	1	1	1	1	1	1	1	1	1	1	1	1679800000	2476700000
hsa05205 Proteoglycans in cancer	0.198635	4	1.7	P21333	Filamin-A	0.189	Q1	FLNA	17	280.74	148.4	107	34	34	32	18	21	18	12	0	1	1	0	0	4	32	19	26	23	17	1	5	7	2	1	8	32	19	26	23	17	1	5	7	2	1	8	21589000	6136700
hsa05205 Proteoglycans in cancer	0.198635	4	1.7	P05106	Integrin beta-3	0.08	Q1	ITGB3	10.4	87.057	36.945	17	6	6	8	6	1	2	0	0	0	0	0	0	0	5	6	4	5	1	0	1	1	0	0	0	5	6	4	5	1	0	1	1	0	0	0	3906900	5415700
hsa05205 Proteoglycans in cancer	0.198635	4	1.7	P26038	Moesin	0.121	Q1	MSN	19.6	67.819	24.978	42	11	11	7	9	10	2	1	0	2	2	0	1	8	9	10	10	6	4	5	3	5	3	1	8	9	10	10	6	4	5	3	5	3	1	8	19645000	35820000
hsa05205 Proteoglycans in cancer	0.198635	4	1.7	P60709	"Actin, cytoplasmic 1"	0.29	Q1	ACTB	46.4	41.736	323.31	283	13	1	44	43	38	24	29	12	20	16	17	14	26	13	13	13	12	13	12	12	13	12	12	13	1	1	1	1	1	1	1	1	1	1	1	1679800000	2476700000
hsa00051 Fructose and mannose metabolism	0.0583046	2	4.68	P04075	Fructose-bisphosphate aldolase A	0.297	Q1	ALDOA	55.5	39.42	170.22	85	15	13	16	16	9	9	5	3	6	3	3	3	12	13	14	11	10	9	4	8	7	4	4	11	12	12	9	9	8	3	8	6	4	4	10	114450000	164780000
hsa00051 Fructose and mannose metabolism	0.0583046	2	4.68	P60174	Triosephosphate isomerase	0.148	Q1	TPI1	53.1	30.791	48.92	40	10	10	7	8	4	3	1	0	1	2	1	6	7	8	10	6	6	2	1	5	3	3	5	7	8	10	6	6	2	1	5	3	3	5	7	23705000	55107000
hsa05206 MicroRNAs in cancer	0.799471	1	0.67	P05106	Integrin beta-3	0.08	Q1	ITGB3	10.4	87.057	36.945	17	6	6	8	6	1	2	0	0	0	0	0	0	0	5	6	4	5	1	0	1	1	0	0	0	5	6	4	5	1	0	1	1	0	0	0	3906900	5415700
hsa04925 Aldosterone synthesis and secretion	0.494347	1	1.56	P0DP25	Calmodulin-3	0.117	Q1	CALM3	30.9	16.837	77.602	20	5	4	3	5	4	2	1	0	1	1	0	0	3	3	3	3	3	2	2	2	2	1	1	5	2	3	2	2	2	2	2	2	1	1	4	127230000	180730000
hsa03050 Proteasome	0.549106	1	1.34	P25788	Proteasome subunit alpha type-3	0.155	Q1	PSMA3	8.6	28.433	1.6434	1	2	2	0	0	0	0	1	0	0	0	0	0	0	0	0	1	2	1	0	1	0	0	1	0	0	0	1	2	1	0	1	0	0	1	0	0	0
hsa04740 Olfactory transduction	0.3646	1	2.34	P0DP25	Calmodulin-3	0.117	Q1	CALM3	30.9	16.837	77.602	20	5	4	3	5	4	2	1	0	1	1	0	0	3	3	3	3	3	2	2	2	2	1	1	5	2	3	2	2	2	2	2	2	1	1	4	127230000	180730000
hsa04922 Glucagon signaling pathway	0.206511	2	2.34	P0DP25	Calmodulin-3	0.117	Q1	CALM3	30.9	16.837	77.602	20	5	4	3	5	4	2	1	0	1	1	0	0	3	3	3	3	3	2	2	2	2	1	1	5	2	3	2	2	2	2	2	2	1	1	4	127230000	180730000
hsa04922 Glucagon signaling pathway	0.206511	2	2.34	P14618	Pyruvate kinase PKM	0.175	Q1	PKM	39.2	57.936	117.99	70	16	16	14	16	13	4	2	4	2	2	0	3	10	13	14	11	7	5	5	6	6	4	2	12	13	14	11	7	5	5	6	6	4	2	12	33164000	55443000
hsa04722 Neurotrophin signaling pathway	0.0801784	3	2.81	P52565	Rho GDP-dissociation inhibitor 1	0.153	Q1	ARHGDIA	19.1	23.207	42.874	15	4	4	3	2	3	1	1	0	0	0	0	0	5	4	3	3	3	2	1	1	2	2	2	4	4	3	3	3	2	1	1	2	2	2	4	23393000	35595000
hsa04722 Neurotrophin signaling pathway	0.0801784	3	2.81	P0DP25	Calmodulin-3	0.117	Q1	CALM3	30.9	16.837	77.602	20	5	4	3	5	4	2	1	0	1	1	0	0	3	3	3	3	3	2	2	2	2	1	1	5	2	3	2	2	2	2	2	2	1	1	4	127230000	180730000
hsa04722 Neurotrophin signaling pathway	0.0801784	3	2.81	P52566	Rho GDP-dissociation inhibitor 2	0.213	Q1	ARHGDIB	28.9	22.988	27.245	30	5	5	4	6	5	4	2	0	3	1	1	1	3	4	4	4	2	2	1	2	2	2	1	4	4	4	4	2	2	1	2	2	2	1	4	49010000	69973000
hsa04218 Cellular senescence	0.598049	1	1.17	P0DP25	Calmodulin-3	0.117	Q1	CALM3	30.9	16.837	77.602	20	5	4	3	5	4	2	1	0	1	1	0	0	3	3	3	3	3	2	2	2	2	1	1	5	2	3	2	2	2	2	2	2	1	1	4	127230000	180730000
hsa04930 Type II diabetes mellitus	0.3646	1	2.34	P14618	Pyruvate kinase PKM	0.175	Q1	PKM	39.2	57.936	117.99	70	16	16	14	16	13	4	2	4	2	2	0	3	10	13	14	11	7	5	5	6	6	4	2	12	13	14	11	7	5	5	6	6	4	2	12	33164000	55443000
hsa04144 Endocytosis	0.489733	2	1.25	P47756	F-actin-capping protein subunit beta	0.116	Q1	CAPZB	9.7	31.35	12.121	7	2	2	1	2	0	0	0	0	0	0	0	0	4	2	2	1	2	1	0	0	1	0	0	2	2	2	1	2	1	0	0	1	0	0	2	2023200	1600400
hsa04144 Endocytosis	0.489733	2	1.25	P11142	Heat shock cognate 71 kDa protein	0.227	Q1	HSPA8	25.5	70.897	165.4	49	14	11	8	8	9	4	3	0	1	1	0	1	14	8	11	10	8	8	4	1	4	3	5	13	7	9	9	7	8	3	1	4	3	4	11	16406000	30765000
hsa04728 Dopaminergic synapse	0.3646	1	2.34	P0DP25	Calmodulin-3	0.117	Q1	CALM3	30.9	16.837	77.602	20	5	4	3	5	4	2	1	0	1	1	0	0	3	3	3	3	3	2	2	2	2	1	1	5	2	3	2	2	2	2	2	2	1	1	4	127230000	180730000
hsa04921 Oxytocin signaling pathway	0.373143	2	1.56	P0DP25	Calmodulin-3	0.117	Q1	CALM3	30.9	16.837	77.602	20	5	4	3	5	4	2	1	0	1	1	0	0	3	3	3	3	3	2	2	2	2	1	1	5	2	3	2	2	2	2	2	2	1	1	4	127230000	180730000
hsa04921 Oxytocin signaling pathway	0.373143	2	1.56	P60709	"Actin, cytoplasmic 1"	0.29	Q1	ACTB	46.4	41.736	323.31	283	13	1	44	43	38	24	29	12	20	16	17	14	26	13	13	13	12	13	12	12	13	12	12	13	1	1	1	1	1	1	1	1	1	1	1	1679800000	2476700000
hsa04514 Cell adhesion molecules (CAMs)	0.970196	1	0.31	P16109	P-selectin	0.249	Q1	SELP	6.4	90.833	6.3734	8	3	3	3	2	2	1	0	0	0	0	0	0	0	3	3	2	1	1	0	1	1	0	1	1	3	3	2	1	1	0	1	1	0	1	1	1648300	1685800
hsa05418 Fluid shear stress and atherosclerosis	0.198635	4	1.7	P78417	Glutathione S-transferase omega-1	0.286	Q1	GSTO1	26.1	27.566	49.957	23	6	6	6	2	3	1	0	1	2	3	1	1	3	6	4	5	3	2	3	3	3	3	4	5	6	4	5	3	2	3	3	3	3	4	5	24216000	44297000
hsa05418 Fluid shear stress and atherosclerosis	0.198635	4	1.7	P05106	Integrin beta-3	0.08	Q1	ITGB3	10.4	87.057	36.945	17	6	6	8	6	1	2	0	0	0	0	0	0	0	5	6	4	5	1	0	1	1	0	0	0	5	6	4	5	1	0	1	1	0	0	0	3906900	5415700
hsa05418 Fluid shear stress and atherosclerosis	0.198635	4	1.7	P0DP25	Calmodulin-3	0.117	Q1	CALM3	30.9	16.837	77.602	20	5	4	3	5	4	2	1	0	1	1	0	0	3	3	3	3	3	2	2	2	2	1	1	5	2	3	2	2	2	2	2	2	1	1	4	127230000	180730000
hsa05418 Fluid shear stress and atherosclerosis	0.198635	4	1.7	P60709	"Actin, cytoplasmic 1"	0.29	Q1	ACTB	46.4	41.736	323.31	283	13	1	44	43	38	24	29	12	20	16	17	14	26	13	13	13	12	13	12	12	13	12	12	13	1	1	1	1	1	1	1	1	1	1	1	1679800000	2476700000
hsa05010 Alzheimer disease	0.290208	2	1.87	P0DP25	Calmodulin-3	0.117	Q1	CALM3	30.9	16.837	77.602	20	5	4	3	5	4	2	1	0	1	1	0	0	3	3	3	3	3	2	2	2	2	1	1	5	2	3	2	2	2	2	2	2	1	1	4	127230000	180730000
hsa05010 Alzheimer disease	0.290208	2	1.87	P04406	Glyceraldehyde-3-phosphate dehydrogenase	0.336	Q1	GAPDH	50.1	36.053	156.78	71	13	13	14	16	10	3	6	2	4	2	2	3	9	11	11	10	7	7	6	7	7	4	6	10	11	11	10	7	7	6	7	7	4	6	10	81675000	156530000
hsa05132 Salmonella infection	0.165789	2	2.67	P21333	Filamin-A	0.189	Q1	FLNA	17	280.74	148.4	107	34	34	32	18	21	18	12	0	1	1	0	0	4	32	19	26	23	17	1	5	7	2	1	8	32	19	26	23	17	1	5	7	2	1	8	21589000	6136700
hsa05132 Salmonella infection	0.165789	2	2.67	P60709	"Actin, cytoplasmic 1"	0.29	Q1	ACTB	46.4	41.736	323.31	283	13	1	44	43	38	24	29	12	20	16	17	14	26	13	13	13	12	13	12	12	13	12	12	13	1	1	1	1	1	1	1	1	1	1	1	1679800000	2476700000
hsa05165 Human papillomavirus infection	0.808923	2	0.69	P05106	Integrin beta-3	0.08	Q1	ITGB3	10.4	87.057	36.945	17	6	6	8	6	1	2	0	0	0	0	0	0	0	5	6	4	5	1	0	1	1	0	0	0	5	6	4	5	1	0	1	1	0	0	0	3906900	5415700
hsa05165 Human papillomavirus infection	0.808923	2	0.69	P14618	Pyruvate kinase PKM	0.175	Q1	PKM	39.2	57.936	117.99	70	16	16	14	16	13	4	2	4	2	2	0	3	10	13	14	11	7	5	5	6	6	4	2	12	13	14	11	7	5	5	6	6	4	2	12	33164000	55443000
hsa04512 ECM-receptor interaction	0.704966	2	0.85	P40197	Platelet glycoprotein V	0.056	Q1	GP5	18.9	60.958	20.765	12	8	8	1	8	1	1	1	0	0	0	0	0	0	3	8	4	2	1	1	1	1	1	0	1	3	8	4	2	1	1	1	1	1	0	1	2237600	27751000
hsa04512 ECM-receptor interaction	0.704966	2	0.85	P05106	Integrin beta-3	0.08	Q1	ITGB3	10.4	87.057	36.945	17	6	6	8	6	1	2	0	0	0	0	0	0	0	5	6	4	5	1	0	1	1	0	0	0	5	6	4	5	1	0	1	1	0	0	0	3906900	5415700
hsa04670 Leukocyte transendothelial migration	0.0794985	4	2.34	P12814	Alpha-actinin-1	0.07	Q1	ACTN1	25.3	103.06	41.766	40	19	19	10	5	10	4	0	0	0	0	0	0	11	13	11	10	7	3	0	1	1	0	0	12	13	11	10	7	3	0	1	1	0	0	12	13018000	5554900
hsa04670 Leukocyte transendothelial migration	0.0794985	4	2.34	P18206	Vinculin	0.208	Q1	VCL	38.3	123.8	323.31	201	39	39	44	37	31	19	17	8	9	12	6	6	12	35	35	28	27	20	11	15	17	7	8	17	35	35	28	27	20	11	15	17	7	8	17	96878000	122590000
hsa04670 Leukocyte transendothelial migration	0.0794985	4	2.34	P26038	Moesin	0.121	Q1	MSN	19.6	67.819	24.978	42	11	11	7	9	10	2	1	0	2	2	0	1	8	9	10	10	6	4	5	3	5	3	1	8	9	10	10	6	4	5	3	5	3	1	8	19645000	35820000
hsa04670 Leukocyte transendothelial migration	0.0794985	4	2.34	P60709	"Actin, cytoplasmic 1"	0.29	Q1	ACTB	46.4	41.736	323.31	283	13	1	44	43	38	24	29	12	20	16	17	14	26	13	13	13	12	13	12	12	13	12	12	13	1	1	1	1	1	1	1	1	1	1	1	1679800000	2476700000
hsa00270 Cysteine and methionine metabolism	0.433095	1	1.87	P40925	"Malate dehydrogenase, cytoplasmic"	0.302	Q1	MDH1	20.7	36.426	37.323	16	5	5	1	5	2	0	1	0	0	0	0	1	6	4	5	3	2	3	1	1	2	1	1	5	4	5	3	2	3	1	1	2	1	1	5	10639000	16862000
hsa05164 Influenza A	0.331997	2	1.7	P11142	Heat shock cognate 71 kDa protein	0.227	Q1	HSPA8	25.5	70.897	165.4	49	14	11	8	8	9	4	3	0	1	1	0	1	14	8	11	10	8	8	4	1	4	3	5	13	7	9	9	7	8	3	1	4	3	4	11	16406000	30765000
hsa05164 Influenza A	0.331997	2	1.7	P60709	"Actin, cytoplasmic 1"	0.29	Q1	ACTB	46.4	41.736	323.31	283	13	1	44	43	38	24	29	12	20	16	17	14	26	13	13	13	12	13	12	12	13	12	12	13	1	1	1	1	1	1	1	1	1	1	1	1679800000	2476700000
hsa05163 Human cytomegalovirus infection	0.238299	3	1.76	P05106	Integrin beta-3	0.08	Q1	ITGB3	10.4	87.057	36.945	17	6	6	8	6	1	2	0	0	0	0	0	0	0	5	6	4	5	1	0	1	1	0	0	0	5	6	4	5	1	0	1	1	0	0	0	3906900	5415700
hsa05163 Human cytomegalovirus infection	0.238299	3	1.76	P0DP25	Calmodulin-3	0.117	Q1	CALM3	30.9	16.837	77.602	20	5	4	3	5	4	2	1	0	1	1	0	0	3	3	3	3	3	2	2	2	2	1	1	5	2	3	2	2	2	2	2	2	1	1	4	127230000	180730000
hsa05163 Human cytomegalovirus infection	0.238299	3	1.76	P30101	Protein disulfide-isomerase A3	0.123	Q1	PDIA3	24	56.782	17.676	30	9	9	6	7	5	6	1	1	0	1	2	0	1	8	7	7	7	3	2	2	3	2	1	5	8	7	7	7	3	2	2	3	2	1	5	15987000	21610000
hsa05133 Pertussis	0.652171	2	0.94	P23528	Cofilin-1	0.126	Q1	CFL1	61.4	18.502	247.52	61	9	9	14	13	8	6	2	1	3	3	1	1	9	9	7	8	5	6	1	3	4	3	2	8	9	7	8	5	6	1	3	4	3	2	8	191870000	252610000
hsa05133 Pertussis	0.652171	2	0.94	P0DP25	Calmodulin-3	0.117	Q1	CALM3	30.9	16.837	77.602	20	5	4	3	5	4	2	1	0	1	1	0	0	3	3	3	3	3	2	2	2	2	1	1	5	2	3	2	2	2	2	2	2	1	1	4	127230000	180730000
hsa04060 Cytokine-cytokine receptor interaction	0.248202	2	2.08	P02775	Platelet basic protein	0.14	Q1	PPBP	38.3	13.894	276.25	95	6	6	15	21	10	8	7	5	6	4	7	4	8	6	6	6	5	4	5	5	6	5	4	5	6	6	6	5	4	5	5	6	5	4	5	3016800000	4086800000
hsa04060 Cytokine-cytokine receptor interaction	0.248202	2	2.08	P02776	Platelet factor 4	0.145	Q1	PF4	34.7	10.845	28.636	11	3	1	4	3	0	2	0	0	0	1	0	0	1	3	3	2	1	2	0	1	1	0	0	2	1	1	1	0	1	0	0	0	0	0	0	277030000	290140000
hsa05216 Thyroid cancer	0.202444	1	4.68	P06753	Tropomyosin alpha-3 chain	0.429	Q1	TPM3	11.9	32.95	2.9034	6	4	2	2	1	1	1	0	0	0	0	0	0	1	4	4	4	3	2	1	2	1	1	1	3	2	2	2	1	1	0	1	0	0	0	2	13734000	12626000
hsa04960 Aldosterone-regulated sodium reabsorption	0.288026	1	3.12	P31947	14-3-3 protein sigma	0.261	Q1	SFN	13.3	27.774	-2	10	4	1	1	2	2	1	1	0	1	1	0	0	1	4	4	4	4	3	2	3	4	3	3	4	1	1	1	1	1	1	1	1	1	1	1	11524000	19574000
hsa04260 Cardiac muscle contraction	0.00425243	3	7.02	P67936	Tropomyosin alpha-4 chain	0.108	Q1	TPM4	35.5	28.521	214.84	63	11	6	13	14	9	7	4	1	2	5	3	1	4	11	10	9	8	3	2	2	4	2	1	5	6	6	5	5	2	1	1	2	1	0	3	221340000	259620000
hsa04260 Cardiac muscle contraction	0.00425243	3	7.02	P06753	Tropomyosin alpha-3 chain	0.429	Q1	TPM3	11.9	32.95	2.9034	6	4	2	2	1	1	1	0	0	0	0	0	0	1	4	4	4	3	2	1	2	1	1	1	3	2	2	2	1	1	0	1	0	0	0	2	13734000	12626000
hsa04260 Cardiac muscle contraction	0.00425243	3	7.02	P07951	Tropomyosin beta chain	0.137	Q1	TPM2	14.1	32.85	3.3849	6	6	0	2	1	1	1	1	0	0	0	0	0	0	6	5	5	4	2	1	2	3	1	1	2	0	0	0	0	0	0	0	0	0	0	0	9486100	11813000
hsa05410 Hypertrophic cardiomyopathy (HCM)	0.0148644	5	3.12	P67936	Tropomyosin alpha-4 chain	0.108	Q1	TPM4	35.5	28.521	214.84	63	11	6	13	14	9	7	4	1	2	5	3	1	4	11	10	9	8	3	2	2	4	2	1	5	6	6	5	5	2	1	1	2	1	0	3	221340000	259620000
hsa05410 Hypertrophic cardiomyopathy (HCM)	0.0148644	5	3.12	P06753	Tropomyosin alpha-3 chain	0.429	Q1	TPM3	11.9	32.95	2.9034	6	4	2	2	1	1	1	0	0	0	0	0	0	1	4	4	4	3	2	1	2	1	1	1	3	2	2	2	1	1	0	1	0	0	0	2	13734000	12626000
hsa05410 Hypertrophic cardiomyopathy (HCM)	0.0148644	5	3.12	P05106	Integrin beta-3	0.08	Q1	ITGB3	10.4	87.057	36.945	17	6	6	8	6	1	2	0	0	0	0	0	0	0	5	6	4	5	1	0	1	1	0	0	0	5	6	4	5	1	0	1	1	0	0	0	3906900	5415700
hsa05410 Hypertrophic cardiomyopathy (HCM)	0.0148644	5	3.12	P07951	Tropomyosin beta chain	0.137	Q1	TPM2	14.1	32.85	3.3849	6	6	0	2	1	1	1	1	0	0	0	0	0	0	6	5	5	4	2	1	2	3	1	1	2	0	0	0	0	0	0	0	0	0	0	0	9486100	11813000
hsa05410 Hypertrophic cardiomyopathy (HCM)	0.0148644	5	3.12	P60709	"Actin, cytoplasmic 1"	0.29	Q1	ACTB	46.4	41.736	323.31	283	13	1	44	43	38	24	29	12	20	16	17	14	26	13	13	13	12	13	12	12	13	12	12	13	1	1	1	1	1	1	1	1	1	1	1	1679800000	2476700000
hsa00980 Metabolism of xenobiotics by cytochrome P450	0.3646	1	2.34	P78417	Glutathione S-transferase omega-1	0.286	Q1	GSTO1	26.1	27.566	49.957	23	6	6	6	2	3	1	0	1	2	3	1	1	3	6	4	5	3	2	3	3	3	3	4	5	6	4	5	3	2	3	3	3	3	4	5	24216000	44297000
hsa04915 Estrogen signaling pathway	0.489733	2	1.25	P0DP25	Calmodulin-3	0.117	Q1	CALM3	30.9	16.837	77.602	20	5	4	3	5	4	2	1	0	1	1	0	0	3	3	3	3	3	2	2	2	2	1	1	5	2	3	2	2	2	2	2	2	1	1	4	127230000	180730000
hsa04915 Estrogen signaling pathway	0.489733	2	1.25	P11142	Heat shock cognate 71 kDa protein	0.227	Q1	HSPA8	25.5	70.897	165.4	49	14	11	8	8	9	4	3	0	1	1	0	1	14	8	11	10	8	8	4	1	4	3	5	13	7	9	9	7	8	3	1	4	3	4	11	16406000	30765000
hsa04971 Gastric acid secretion	0.433095	1	1.87	P0DP25	Calmodulin-3	0.117	Q1	CALM3	30.9	16.837	77.602	20	5	4	3	5	4	2	1	0	1	1	0	0	3	3	3	3	3	2	2	2	2	1	1	5	2	3	2	2	2	2	2	2	1	1	4	127230000	180730000
hsa05214 Glioma	0.494347	1	1.56	P0DP25	Calmodulin-3	0.117	Q1	CALM3	30.9	16.837	77.602	20	5	4	3	5	4	2	1	0	1	1	0	0	3	3	3	3	3	2	2	2	2	1	1	5	2	3	2	2	2	2	2	2	1	1	4	127230000	180730000
hsa05152 Tuberculosis	0.938526	1	0.39	P0DP25	Calmodulin-3	0.117	Q1	CALM3	30.9	16.837	77.602	20	5	4	3	5	4	2	1	0	1	1	0	0	3	3	3	3	3	2	2	2	2	1	1	5	2	3	2	2	2	2	2	2	1	1	4	127230000	180730000
hsa04020 Calcium signaling pathway	0.746872	1	0.78	P0DP25	Calmodulin-3	0.117	Q1	CALM3	30.9	16.837	77.602	20	5	4	3	5	4	2	1	0	1	1	0	0	3	3	3	3	3	2	2	2	2	1	1	5	2	3	2	2	2	2	2	2	1	1	4	127230000	180730000
hsa04540 Gap junction	0.3646	1	2.34	P68366	Tubulin alpha-4A chain	0.185	Q1	TUBA4A	18.3	49.924	3.9849	4	6	2	1	1	2	0	0	0	0	0	0	0	0	5	6	5	3	3	0	0	1	0	0	4	2	2	2	1	2	0	0	1	0	0	1	4532600	2837900
hsa05100 Bacterial invasion of epithelial cells	0.331997	2	1.7	P18206	Vinculin	0.208	Q1	VCL	38.3	123.8	323.31	201	39	39	44	37	31	19	17	8	9	12	6	6	12	35	35	28	27	20	11	15	17	7	8	17	35	35	28	27	20	11	15	17	7	8	17	96878000	122590000
hsa05100 Bacterial invasion of epithelial cells	0.331997	2	1.7	P60709	"Actin, cytoplasmic 1"	0.29	Q1	ACTB	46.4	41.736	323.31	283	13	1	44	43	38	24	29	12	20	16	17	14	26	13	13	13	12	13	12	12	13	12	12	13	1	1	1	1	1	1	1	1	1	1	1	1679800000	2476700000
hsa05020 Prion diseases	0.799471	1	0.67	P00441	Superoxide dismutase [Cu-Zn]	0.48	Q1	SOD1	16.9	15.936	54.355	8	2	2	0	2	1	1	0	0	0	1	0	1	2	1	2	2	1	1	0	0	1	0	2	2	1	2	2	1	1	0	0	1	0	2	2	16066000	28563000
hsa03018 RNA degradation	0.106818	1	9.36	P06733	Alpha-enolase	0.101	Q1	ENO1	26.7	47.168	54.28	38	9	9	9	8	6	4	2	0	0	1	0	0	8	8	7	7	6	6	1	1	1	0	1	8	8	7	7	6	6	1	1	1	0	1	8	26475000	48780000
hsa05170 Human immunodeficiency virus 1 infection	0.208524	3	1.87	P23528	Cofilin-1	0.126	Q1	CFL1	61.4	18.502	247.52	61	9	9	14	13	8	6	2	1	3	3	1	1	9	9	7	8	5	6	1	3	4	3	2	8	9	7	8	5	6	1	3	4	3	2	8	191870000	252610000
hsa05170 Human immunodeficiency virus 1 infection	0.208524	3	1.87	P0DP25	Calmodulin-3	0.117	Q1	CALM3	30.9	16.837	77.602	20	5	4	3	5	4	2	1	0	1	1	0	0	3	3	3	3	3	2	2	2	2	1	1	5	2	3	2	2	2	2	2	2	1	1	4	127230000	180730000
hsa05170 Human immunodeficiency virus 1 infection	0.208524	3	1.87	P30101	Protein disulfide-isomerase A3	0.123	Q1	PDIA3	24	56.782	17.676	30	9	9	6	7	5	6	1	1	0	1	2	0	1	8	7	7	7	3	2	2	3	2	1	5	8	7	7	7	3	2	2	3	2	1	5	15987000	21610000
hsa05414 Dilated cardiomyopathy (DCM)	0.0507023	5	2.34	P67936	Tropomyosin alpha-4 chain	0.108	Q1	TPM4	35.5	28.521	214.84	63	11	6	13	14	9	7	4	1	2	5	3	1	4	11	10	9	8	3	2	2	4	2	1	5	6	6	5	5	2	1	1	2	1	0	3	221340000	259620000
hsa05414 Dilated cardiomyopathy (DCM)	0.0507023	5	2.34	P06753	Tropomyosin alpha-3 chain	0.429	Q1	TPM3	11.9	32.95	2.9034	6	4	2	2	1	1	1	0	0	0	0	0	0	1	4	4	4	3	2	1	2	1	1	1	3	2	2	2	1	1	0	1	0	0	0	2	13734000	12626000
hsa05414 Dilated cardiomyopathy (DCM)	0.0507023	5	2.34	P05106	Integrin beta-3	0.08	Q1	ITGB3	10.4	87.057	36.945	17	6	6	8	6	1	2	0	0	0	0	0	0	0	5	6	4	5	1	0	1	1	0	0	0	5	6	4	5	1	0	1	1	0	0	0	3906900	5415700
hsa05414 Dilated cardiomyopathy (DCM)	0.0507023	5	2.34	P07951	Tropomyosin beta chain	0.137	Q1	TPM2	14.1	32.85	3.3849	6	6	0	2	1	1	1	1	0	0	0	0	0	0	6	5	5	4	2	1	2	3	1	1	2	0	0	0	0	0	0	0	0	0	0	0	9486100	11813000
hsa05414 Dilated cardiomyopathy (DCM)	0.0507023	5	2.34	P60709	"Actin, cytoplasmic 1"	0.29	Q1	ACTB	46.4	41.736	323.31	283	13	1	44	43	38	24	29	12	20	16	17	14	26	13	13	13	12	13	12	12	13	12	12	13	1	1	1	1	1	1	1	1	1	1	1	1679800000	2476700000
hsa05131 Shigellosis	0.206511	2	2.34	P18206	Vinculin	0.208	Q1	VCL	38.3	123.8	323.31	201	39	39	44	37	31	19	17	8	9	12	6	6	12	35	35	28	27	20	11	15	17	7	8	17	35	35	28	27	20	11	15	17	7	8	17	96878000	122590000
hsa05131 Shigellosis	0.206511	2	2.34	P60709	"Actin, cytoplasmic 1"	0.29	Q1	ACTB	46.4	41.736	323.31	283	13	1	44	43	38	24	29	12	20	16	17	14	26	13	13	13	12	13	12	12	13	12	12	13	1	1	1	1	1	1	1	1	1	1	1	1679800000	2476700000
hsa04070 Phosphatidylinositol signaling system	0.433095	1	1.87	P0DP25	Calmodulin-3	0.117	Q1	CALM3	30.9	16.837	77.602	20	5	4	3	5	4	2	1	0	1	1	0	0	3	3	3	3	3	2	2	2	2	1	1	5	2	3	2	2	2	2	2	2	1	1	4	127230000	180730000
hsa04015 Rap1 signaling pathway	0.330972	3	1.48	P05106	Integrin beta-3	0.08	Q1	ITGB3	10.4	87.057	36.945	17	6	6	8	6	1	2	0	0	0	0	0	0	0	5	6	4	5	1	0	1	1	0	0	0	5	6	4	5	1	0	1	1	0	0	0	3906900	5415700
hsa04015 Rap1 signaling pathway	0.330972	3	1.48	P0DP25	Calmodulin-3	0.117	Q1	CALM3	30.9	16.837	77.602	20	5	4	3	5	4	2	1	0	1	1	0	0	3	3	3	3	3	2	2	2	2	1	1	5	2	3	2	2	2	2	2	2	1	1	4	127230000	180730000
hsa04015 Rap1 signaling pathway	0.330972	3	1.48	P60709	"Actin, cytoplasmic 1"	0.29	Q1	ACTB	46.4	41.736	323.31	283	13	1	44	43	38	24	29	12	20	16	17	14	26	13	13	13	12	13	12	12	13	12	12	13	1	1	1	1	1	1	1	1	1	1	1	1679800000	2476700000
hsa04213 Longevity regulating pathway - multiple species	0.165789	2	2.67	P11142	Heat shock cognate 71 kDa protein	0.227	Q1	HSPA8	25.5	70.897	165.4	49	14	11	8	8	9	4	3	0	1	1	0	1	14	8	11	10	8	8	4	1	4	3	5	13	7	9	9	7	8	3	1	4	3	4	11	16406000	30765000
hsa04213 Longevity regulating pathway - multiple species	0.165789	2	2.67	P00441	Superoxide dismutase [Cu-Zn]	0.48	Q1	SOD1	16.9	15.936	54.355	8	2	2	0	2	1	1	0	0	0	1	0	1	2	1	2	2	1	1	0	0	1	0	2	2	1	2	2	1	1	0	0	1	0	2	2	16066000	28563000
hsa00760 Nicotinate and nicotinamide metabolism	0.202444	1	4.68	P00491	Purine nucleoside phosphorylase	0.158	Q1	PNP	13.8	32.118	133.95	20	3	3	4	4	1	2	1	0	1	1	0	3	3	3	3	2	3	2	0	1	1	0	3	3	3	3	2	3	2	0	1	1	0	3	3	6531300	30232000
hsa04141 Protein processing in endoplasmic reticulum	0.299765	3	1.56	P30101	Protein disulfide-isomerase A3	0.123	Q1	PDIA3	24	56.782	17.676	30	9	9	6	7	5	6	1	1	0	1	2	0	1	8	7	7	7	3	2	2	3	2	1	5	8	7	7	7	3	2	2	3	2	1	5	15987000	21610000
hsa04141 Protein processing in endoplasmic reticulum	0.299765	3	1.56	P11142	Heat shock cognate 71 kDa protein	0.227	Q1	HSPA8	25.5	70.897	165.4	49	14	11	8	8	9	4	3	0	1	1	0	1	14	8	11	10	8	8	4	1	4	3	5	13	7	9	9	7	8	3	1	4	3	4	11	16406000	30765000
hsa04141 Protein processing in endoplasmic reticulum	0.299765	3	1.56	P07237	Protein disulfide-isomerase	0.431	Q1	P4HB	25	57.116	17.263	42	13	13	6	6	4	3	1	4	4	2	5	2	5	10	8	8	6	4	6	6	4	5	4	8	10	8	8	6	4	6	6	4	5	4	8	10944000	8327200
hsa04010 MAPK signaling pathway	0.652171	2	0.94	P21333	Filamin-A	0.189	Q1	FLNA	17	280.74	148.4	107	34	34	32	18	21	18	12	0	1	1	0	0	4	32	19	26	23	17	1	5	7	2	1	8	32	19	26	23	17	1	5	7	2	1	8	21589000	6136700
hsa04010 MAPK signaling pathway	0.652171	2	0.94	P11142	Heat shock cognate 71 kDa protein	0.227	Q1	HSPA8	25.5	70.897	165.4	49	14	11	8	8	9	4	3	0	1	1	0	1	14	8	11	10	8	8	4	1	4	3	5	13	7	9	9	7	8	3	1	4	3	4	11	16406000	30765000
hsa05150 Staphylococcus aureus infection	0.962014	1	0.33	P16109	P-selectin	0.249	Q1	SELP	6.4	90.833	6.3734	8	3	3	3	2	2	1	0	0	0	0	0	0	0	3	3	2	1	1	0	1	1	0	1	1	3	3	2	1	1	0	1	1	0	1	1	1648300	1685800
hsa05412 Arrhythmogenic right ventricular cardiomyopathy (ARVC)	0.373143	2	1.56	P05106	Integrin beta-3	0.08	Q1	ITGB3	10.4	87.057	36.945	17	6	6	8	6	1	2	0	0	0	0	0	0	0	5	6	4	5	1	0	1	1	0	0	0	5	6	4	5	1	0	1	1	0	0	0	3906900	5415700
hsa05412 Arrhythmogenic right ventricular cardiomyopathy (ARVC)	0.373143	2	1.56	P60709	"Actin, cytoplasmic 1"	0.29	Q1	ACTB	46.4	41.736	323.31	283	13	1	44	43	38	24	29	12	20	16	17	14	26	13	13	13	12	13	12	12	13	12	12	13	1	1	1	1	1	1	1	1	1	1	1	1679800000	2476700000
hsa04530 Tight junction	0.0198962	5	2.93	P12814	Alpha-actinin-1	0.07	Q1	ACTN1	25.3	103.06	41.766	40	19	19	10	5	10	4	0	0	0	0	0	0	11	13	11	10	7	3	0	1	1	0	0	12	13	11	10	7	3	0	1	1	0	0	12	13018000	5554900
hsa04530 Tight junction	0.0198962	5	2.93	P68366	Tubulin alpha-4A chain	0.185	Q1	TUBA4A	18.3	49.924	3.9849	4	6	2	1	1	2	0	0	0	0	0	0	0	0	5	6	5	3	3	0	0	1	0	0	4	2	2	2	1	2	0	0	1	0	0	1	4532600	2837900
hsa04530 Tight junction	0.0198962	5	2.93	P61160	Actin-related protein 2	0.216	Q1	ACTR2	9.9	44.76	11.586	14	3	3	2	4	2	3	0	0	1	1	0	0	1	2	3	2	2	2	2	1	2	0	0	2	2	3	2	2	2	2	1	2	0	0	2	9435400	17416000
hsa04530 Tight junction	0.0198962	5	2.93	P26038	Moesin	0.121	Q1	MSN	19.6	67.819	24.978	42	11	11	7	9	10	2	1	0	2	2	0	1	8	9	10	10	6	4	5	3	5	3	1	8	9	10	10	6	4	5	3	5	3	1	8	19645000	35820000
hsa04530 Tight junction	0.0198962	5	2.93	P60709	"Actin, cytoplasmic 1"	0.29	Q1	ACTB	46.4	41.736	323.31	283	13	1	44	43	38	24	29	12	20	16	17	14	26	13	13	13	12	13	12	12	13	12	12	13	1	1	1	1	1	1	1	1	1	1	1	1679800000	2476700000
hsa04810 Regulation of actin cytoskeleton	0.00130811	7	3.64	P12814	Alpha-actinin-1	0.07	Q1	ACTN1	25.3	103.06	41.766	40	19	19	10	5	10	4	0	0	0	0	0	0	11	13	11	10	7	3	0	1	1	0	0	12	13	11	10	7	3	0	1	1	0	0	12	13018000	5554900
hsa04810 Regulation of actin cytoskeleton	0.00130811	7	3.64	P05106	Integrin beta-3	0.08	Q1	ITGB3	10.4	87.057	36.945	17	6	6	8	6	1	2	0	0	0	0	0	0	0	5	6	4	5	1	0	1	1	0	0	0	5	6	4	5	1	0	1	1	0	0	0	3906900	5415700
hsa04810 Regulation of actin cytoskeleton	0.00130811	7	3.64	P23528	Cofilin-1	0.126	Q1	CFL1	61.4	18.502	247.52	61	9	9	14	13	8	6	2	1	3	3	1	1	9	9	7	8	5	6	1	3	4	3	2	8	9	7	8	5	6	1	3	4	3	2	8	191870000	252610000
hsa04810 Regulation of actin cytoskeleton	0.00130811	7	3.64	P18206	Vinculin	0.208	Q1	VCL	38.3	123.8	323.31	201	39	39	44	37	31	19	17	8	9	12	6	6	12	35	35	28	27	20	11	15	17	7	8	17	35	35	28	27	20	11	15	17	7	8	17	96878000	122590000
hsa04810 Regulation of actin cytoskeleton	0.00130811	7	3.64	P26038	Moesin	0.121	Q1	MSN	19.6	67.819	24.978	42	11	11	7	9	10	2	1	0	2	2	0	1	8	9	10	10	6	4	5	3	5	3	1	8	9	10	10	6	4	5	3	5	3	1	8	19645000	35820000
hsa04810 Regulation of actin cytoskeleton	0.00130811	7	3.64	P60709	"Actin, cytoplasmic 1"	0.29	Q1	ACTB	46.4	41.736	323.31	283	13	1	44	43	38	24	29	12	20	16	17	14	26	13	13	13	12	13	12	12	13	12	12	13	1	1	1	1	1	1	1	1	1	1	1	1679800000	2476700000
hsa04810 Regulation of actin cytoskeleton	0.00130811	7	3.64	P62328	Thymosin beta-4	0.219	Q1	TMSB4X	31.8	5.0526	39.432	45	2	2	5	6	10	5	4	2	3	4	2	2	2	2	2	2	2	2	1	2	2	2	1	2	2	2	2	2	2	1	2	2	2	1	2	4068000000	5511100000
hsa04024 cAMP signaling pathway	0.598049	1	1.17	P0DP25	Calmodulin-3	0.117	Q1	CALM3	30.9	16.837	77.602	20	5	4	3	5	4	2	1	0	1	1	0	0	3	3	3	3	3	2	2	2	2	1	1	5	2	3	2	2	2	2	2	2	1	1	4	127230000	180730000
hsa04912 GnRH signaling pathway	0.433095	1	1.87	P0DP25	Calmodulin-3	0.117	Q1	CALM3	30.9	16.837	77.602	20	5	4	3	5	4	2	1	0	1	1	0	0	3	3	3	3	3	2	2	2	2	1	1	5	2	3	2	2	2	2	2	2	1	1	4	127230000	180730000
hsa05130 Pathogenic Escherichia coli infection	0.452239	2	1.34	P68366	Tubulin alpha-4A chain	0.185	Q1	TUBA4A	18.3	49.924	3.9849	4	6	2	1	1	2	0	0	0	0	0	0	0	0	5	6	5	3	3	0	0	1	0	0	4	2	2	2	1	2	0	0	1	0	0	1	4532600	2837900
hsa05130 Pathogenic Escherichia coli infection	0.452239	2	1.34	P60709	"Actin, cytoplasmic 1"	0.29	Q1	ACTB	46.4	41.736	323.31	283	13	1	44	43	38	24	29	12	20	16	17	14	26	13	13	13	12	13	12	12	13	12	12	13	1	1	1	1	1	1	1	1	1	1	1	1679800000	2476700000
hsa00010 Glycolysis / Gluconeogenesis	0.00379426	6	3.51	P04075	Fructose-bisphosphate aldolase A	0.297	Q1	ALDOA	55.5	39.42	170.22	85	15	13	16	16	9	9	5	3	6	3	3	3	12	13	14	11	10	9	4	8	7	4	4	11	12	12	9	9	8	3	8	6	4	4	10	114450000	164780000
hsa00010 Glycolysis / Gluconeogenesis	0.00379426	6	3.51	P60174	Triosephosphate isomerase	0.148	Q1	TPI1	53.1	30.791	48.92	40	10	10	7	8	4	3	1	0	1	2	1	6	7	8	10	6	6	2	1	5	3	3	5	7	8	10	6	6	2	1	5	3	3	5	7	23705000	55107000
hsa00010 Glycolysis / Gluconeogenesis	0.00379426	6	3.51	P06733	Alpha-enolase	0.101	Q1	ENO1	26.7	47.168	54.28	38	9	9	9	8	6	4	2	0	0	1	0	0	8	8	7	7	6	6	1	1	1	0	1	8	8	7	7	6	6	1	1	1	0	1	8	26475000	48780000
hsa00010 Glycolysis / Gluconeogenesis	0.00379426	6	3.51	P04406	Glyceraldehyde-3-phosphate dehydrogenase	0.336	Q1	GAPDH	50.1	36.053	156.78	71	13	13	14	16	10	3	6	2	4	2	2	3	9	11	11	10	7	7	6	7	7	4	6	10	11	11	10	7	7	6	7	7	4	6	10	81675000	156530000
hsa00010 Glycolysis / Gluconeogenesis	0.00379426	6	3.51	P00558	Phosphoglycerate kinase 1	0.252	Q1	PGK1	42.7	44.614	189.22	83	14	14	19	20	15	1	5	0	1	3	0	5	14	11	13	11	6	6	0	5	6	2	5	10	11	13	11	6	6	0	5	6	2	5	10	21864000	47367000
hsa00010 Glycolysis / Gluconeogenesis	0.00379426	6	3.51	P14618	Pyruvate kinase PKM	0.175	Q1	PKM	39.2	57.936	117.99	70	16	16	14	16	13	4	2	4	2	2	0	3	10	13	14	11	7	5	5	6	6	4	2	12	13	14	11	7	5	5	6	6	4	2	12	33164000	55443000
hsa04151 PI3K-Akt signaling pathway	0.950443	2	0.46	P05106	Integrin beta-3	0.08	Q1	ITGB3	10.4	87.057	36.945	17	6	6	8	6	1	2	0	0	0	0	0	0	0	5	6	4	5	1	0	1	1	0	0	0	5	6	4	5	1	0	1	1	0	0	0	3906900	5415700
hsa04151 PI3K-Akt signaling pathway	0.950443	2	0.46	Q04917	14-3-3 protein eta	0.208	Q1	YWHAH	32.9	28.218	32.831	13	8	5	1	5	1	1	0	0	0	1	0	0	4	6	7	6	6	4	1	2	4	2	2	6	3	4	3	3	2	0	0	1	0	0	3	7960300	8846500
hsa05031 Amphetamine addiction	0.3646	1	2.34	P0DP25	Calmodulin-3	0.117	Q1	CALM3	30.9	16.837	77.602	20	5	4	3	5	4	2	1	0	1	1	0	0	3	3	3	3	3	2	2	2	2	1	1	5	2	3	2	2	2	2	2	2	1	1	4	127230000	180730000
hsa04217 Necroptosis	0.549106	1	1.34	P62937	Peptidyl-prolyl cis-trans isomerase A	0.215	Q1	PPIA	37	18.012	25.026	44	6	6	7	10	5	3	2	3	1	2	1	3	7	6	6	6	5	3	3	2	3	4	4	6	6	6	6	5	3	3	2	3	4	4	6	123870000	228790000
hsa05230 Central carbon metabolism in cancer	0.494347	1	1.56	P14618	Pyruvate kinase PKM	0.175	Q1	PKM	39.2	57.936	117.99	70	16	16	14	16	13	4	2	4	2	2	0	3	10	13	14	11	7	5	5	6	6	4	2	12	13	14	11	7	5	5	6	6	4	2	12	33164000	55443000
[truncated: 19 more columns]

## Sheet: Q3
KEGG pathway	Mapping	Background	All Mapping	All Background	Fold enrichment	Fisher's exact test p value	-log10(p value)	Related proteins
hsa04610 Complement and coagulation cascades	3	48	7	440	3.93	0.0311885	1.51	P00740 P04003 P20851
hsa00564 Glycerophospholipid metabolism	1	2	7	440	31.43	0.0316007	1.5	P04180
hsa05133 Pertussis	2	20	7	440	6.29	0.0359743	1.44	P04003 P20851
hsa00910 Nitrogen metabolism	1	3	7	440	20.95	0.0470774	1.33	P00915

## Sheet: Q3 Pathway2Protein
KEGG pathway	Fisher's exact test p value	Mapping	Fold enrichment	Protein accession	Protein description	Ratio	Regulated Type	Gene name	Sequence coverage [%]	Mol. weight [kDa]	Score	MS/MS Counts	Peptides	Unique peptides	MS/MS Count C_1	MS/MS Count C_2	MS/MS Count C_3	MS/MS Count C_4	MS/MS Count ITP1_1	MS/MS Count ITP1_2	MS/MS Count ITP1_3	MS/MS Count ITP1_4	MS/MS Count ITP2_1	MS/MS Count ITP2_2	MS/MS Count ITP2_3	Peptides C_1	Peptides C_2	Peptides C_3	Peptides C_4	Peptides ITP1_1	Peptides ITP1_2	Peptides ITP1_3	Peptides ITP1_4	Peptides ITP2_1	Peptides ITP2_2	Peptides ITP2_3	Unique peptides C_1	Unique peptides C_2	Unique peptides C_3	Unique peptides C_4	Unique peptides ITP1_1	Unique peptides ITP1_2	Unique peptides ITP1_3	Unique peptides ITP1_4	Unique peptides ITP2_1	Unique peptides ITP2_2	Unique peptides ITP2_3	iBAQ C_1	iBAQ C_2
hsa04380 Osteoclast differentiation	0.106884	1	8.98	P07333	Macrophage colony-stimulating factor 1 receptor	1.862	Q3	CSF1R	5.6	107.98	41.237	26	4	4	1	4	1	2	2	5	2	2	3	2	2	3	4	3	3	4	4	3	4	4	2	3	3	4	3	3	4	4	3	4	4	2	3	4190300	7776200
hsa04014 Ras signaling pathway	0.177093	1	5.24	P07333	Macrophage colony-stimulating factor 1 receptor	1.862	Q3	CSF1R	5.6	107.98	41.237	26	4	4	1	4	1	2	2	5	2	2	3	2	2	3	4	3	3	4	4	3	4	4	2	3	3	4	3	3	4	4	3	4	4	2	3	4190300	7776200
hsa05221 Acute myeloid leukemia	0.0773958	1	12.57	P07333	Macrophage colony-stimulating factor 1 receptor	1.862	Q3	CSF1R	5.6	107.98	41.237	26	4	4	1	4	1	2	2	5	2	2	3	2	2	3	4	3	3	4	4	3	4	4	2	3	3	4	3	3	4	4	3	4	4	2	3	4190300	7776200
hsa05200 Pathways in cancer	0.422843	1	1.9	P07333	Macrophage colony-stimulating factor 1 receptor	1.862	Q3	CSF1R	5.6	107.98	41.237	26	4	4	1	4	1	2	2	5	2	2	3	2	2	3	4	3	3	4	4	3	4	4	2	3	3	4	3	3	4	4	3	4	4	2	3	4190300	7776200
hsa04015 Rap1 signaling pathway	0.26741	1	3.31	P07333	Macrophage colony-stimulating factor 1 receptor	1.862	Q3	CSF1R	5.6	107.98	41.237	26	4	4	1	4	1	2	2	5	2	2	3	2	2	3	4	3	3	4	4	3	4	4	2	3	3	4	3	3	4	4	3	4	4	2	3	4190300	7776200
hsa04640 Hematopoietic cell lineage	0.303433	1	2.86	P07333	Macrophage colony-stimulating factor 1 receptor	1.862	Q3	CSF1R	5.6	107.98	41.237	26	4	4	1	4	1	2	2	5	2	2	3	2	2	3	4	3	3	4	4	3	4	4	2	3	3	4	3	3	4	4	3	4	4	2	3	4190300	7776200
hsa04010 MAPK signaling pathway	0.279591	1	3.14	P07333	Macrophage colony-stimulating factor 1 receptor	1.862	Q3	CSF1R	5.6	107.98	41.237	26	4	4	1	4	1	2	2	5	2	2	3	2	2	3	4	3	3	4	4	3	4	4	2	3	3	4	3	3	4	4	3	4	4	2	3	4190300	7776200
hsa04142 Lysosome	0.216904	1	4.19	P07602	Prosaposin	1.588	Q3	PSAP	7.4	58.112	3.9302	5	4	4	0	0	0	0	1	0	1	0	0	0	3	2	1	2	2	2	1	2	2	1	2	4	2	1	2	2	2	1	2	2	1	2	4	8008800	8980200
hsa04610 Complement and coagulation cascades	0.0311885	3	3.93	P00740	Coagulation factor IX	1.648	Q3	F9	41	51.778	323.31	109	15	15	7	11	10	6	10	10	10	9	14	10	12	12	11	10	10	10	11	11	12	13	11	11	12	11	10	10	10	11	11	12	13	11	11	211810000	271170000
hsa04610 Complement and coagulation cascades	0.0311885	3	3.93	P04003	C4b-binding protein alpha chain	1.539	Q3	C4BPA	62.3	67.033	323.31	945	33	32	91	68	77	73	81	92	100	98	93	90	82	31	33	27	25	26	33	26	30	24	27	30	30	32	26	25	25	32	25	29	24	26	29	3047200000	4502000000
hsa04610 Complement and coagulation cascades	0.0311885	3	3.93	P20851	C4b-binding protein beta chain	1.628	Q3	C4BPB	48.8	28.357	51.954	160	10	10	13	15	10	9	13	19	14	17	17	19	14	9	7	8	7	9	9	7	9	8	9	6	9	7	8	7	9	9	7	9	8	9	6	570440000	533720000
hsa05202 Transcriptional misregulation in cancer	0.26741	1	3.31	P07333	Macrophage colony-stimulating factor 1 receptor	1.862	Q3	CSF1R	5.6	107.98	41.237	26	4	4	1	4	1	2	2	5	2	2	3	2	2	3	4	3	3	4	4	3	4	4	2	3	3	4	3	3	4	4	3	4	4	2	3	4190300	7776200
hsa00910 Nitrogen metabolism	0.0470774	1	20.95	P00915	Carbonic anhydrase 1	1.654	Q3	CA1	62.8	28.87	323.31	154	14	14	10	10	11	7	12	14	13	13	15	26	23	12	11	10	11	10	11	10	11	9	11	14	12	11	10	11	10	11	10	11	9	11	14	190530000	197650000
hsa04979 Cholesterol metabolism	0.203822	1	4.49	P04180	Phosphatidylcholine-sterol acyltransferase	1.531	Q3	LCAT	28	49.577	139.91	124	9	9	12	9	7	8	13	16	10	10	18	11	10	7	7	8	7	8	9	7	8	9	8	7	7	7	8	7	8	9	7	8	9	8	7	71075000	154360000
hsa05133 Pertussis	0.0359743	2	6.29	P04003	C4b-binding protein alpha chain	1.539	Q3	C4BPA	62.3	67.033	323.31	945	33	32	91	68	77	73	81	92	100	98	93	90	82	31	33	27	25	26	33	26	30	24	27	30	30	32	26	25	25	32	25	29	24	26	29	3047200000	4502000000
hsa05133 Pertussis	0.0359743	2	6.29	P20851	C4b-binding protein beta chain	1.628	Q3	C4BPB	48.8	28.357	51.954	160	10	10	13	15	10	9	13	19	14	17	17	19	14	9	7	8	7	9	9	7	9	8	9	6	9	7	8	7	9	9	7	9	8	9	6	570440000	533720000
hsa04060 Cytokine-cytokine receptor interaction	0.13556	1	6.98	P07333	Macrophage colony-stimulating factor 1 receptor	1.862	Q3	CSF1R	5.6	107.98	41.237	26	4	4	1	4	1	2	2	5	2	2	3	2	2	3	4	3	3	4	4	3	4	4	2	3	3	4	3	3	4	4	3	4	4	2	3	4190300	7776200
hsa04151 PI3K-Akt signaling pathway	0.498248	1	1.53	P07333	Macrophage colony-stimulating factor 1 receptor	1.862	Q3	CSF1R	5.6	107.98	41.237	26	4	4	1	4	1	2	2	5	2	2	3	2	2	3	4	3	3	4	4	3	4	4	2	3	3	4	3	3	4	4	3	4	4	2	3	4190300	7776200
hsa00564 Glycerophospholipid metabolism	0.0316007	1	31.43	P04180	Phosphatidylcholine-sterol acyltransferase	1.531	Q3	LCAT	28	49.577	139.91	124	9	9	12	9	7	8	13	16	10	10	18	11	10	7	7	8	7	8	9	7	8	9	8	7	7	7	8	7	8	9	7	8	9	8	7	71075000	154360000
[truncated: 19 more columns]

## Sheet: all
KEGG pathway	Mapping	Background	All Mapping	All Background	Fold enrichment	Fisher's exact test p value	-log10(p value)	Related proteins
hsa00010 Glycolysis / Gluconeogenesis	7	16	65	440	2.96	0.00430025	2.37	P00338 P04075 P60174 P06733 P04406 P00558 P14618
hsa04810 Regulation of actin cytoskeleton	7	18	65	440	2.63	0.00933181	2.03	P12814 P05106 P23528 P18206 P26038 P60709 P62328
hsa04260 Cardiac muscle contraction	3	4	65	440	5.08	0.0110724	1.96	P67936 P06753 P07951
hsa04261 Adrenergic signaling in cardiomyocytes	4	8	65	440	3.38	0.0191867	1.72	P67936 P06753 P0DP25 P07951
hsa04962 Vasopressin-regulated water reabsorption	2	2	65	440	6.77	0.0215366	1.67	P52565 P52566
hsa00620 Pyruvate metabolism	3	5	65	440	4.06	0.0247538	1.61	P00338 P40925 P14618
hsa04141 Protein processing in endoplasmic reticulum	6	18	65	440	2.26	0.0359412	1.44	P33908 P17066 Q12907 P30101 P11142 P07237
hsa04066 HIF-1 signaling pathway	4	10	65	440	2.71	0.0455884	1.34	P06733 P02786 P04406 P00558
hsa04611 Platelet activation	6	19	65	440	2.14	0.0465054	1.33	P40197 P05106 P02675 P04275 Q86UX7 P60709

## Sheet: all Pathway2Protein
KEGG pathway	Fisher's exact test p value	Mapping	Fold enrichment	Protein accession	Protein description	Ratio	Regulated Type	Gene name	Sequence coverage [%]	Mol. weight [kDa]	Score	MS/MS Counts	Peptides	Unique peptides	MS/MS Count C_1	MS/MS Count C_2	MS/MS Count C_3	MS/MS Count C_4	MS/MS Count ITP1_1	MS/MS Count ITP1_2	MS/MS Count ITP1_3	MS/MS Count ITP1_4	MS/MS Count ITP2_1	MS/MS Count ITP2_2	MS/MS Count ITP2_3	Peptides C_1	Peptides C_2	Peptides C_3	Peptides C_4	Peptides ITP1_1	Peptides ITP1_2	Peptides ITP1_3	Peptides ITP1_4	Peptides ITP2_1	Peptides ITP2_2	Peptides ITP2_3	Unique peptides C_1	Unique peptides C_2	Unique peptides C_3	Unique peptides C_4	Unique peptides ITP1_1	Unique peptides ITP1_2	Unique peptides ITP1_3	Unique peptides ITP1_4	Unique peptides ITP2_1	Unique peptides ITP2_2	Unique peptides ITP2_3	iBAQ C_1	iBAQ C_2
hsa04014 Ras signaling pathway	0.550471	2	1.13	P07333	Macrophage colony-stimulating factor 1 receptor	1.862	Q3	CSF1R	5.6	107.98	41.237	26	4	4	1	4	1	2	2	5	2	2	3	2	2	3	4	3	3	4	4	3	4	4	2	3	3	4	3	3	4	4	3	4	4	2	3	4190300	7776200
hsa04014 Ras signaling pathway	0.550471	2	1.13	P0DP25	Calmodulin-3	0.117	Q1	CALM3	30.9	16.837	77.602	20	5	4	3	5	4	2	1	0	1	1	0	0	3	3	3	3	3	2	2	2	2	1	1	5	2	3	2	2	2	2	2	2	1	1	4	127230000	180730000
hsa04360 Axon guidance	0.766137	1	0.75	P23528	Cofilin-1	0.126	Q1	CFL1	61.4	18.502	247.52	61	9	9	14	13	8	6	2	1	3	3	1	1	9	9	7	8	5	6	1	3	4	3	2	8	9	7	8	5	6	1	3	4	3	2	8	191870000	252610000
hsa05014 Amyotrophic lateral sclerosis (ALS)	0.473641	1	1.69	P00441	Superoxide dismutase [Cu-Zn]	0.48	Q1	SOD1	16.9	15.936	54.355	8	2	2	0	2	1	1	0	0	0	1	0	1	2	1	2	2	1	1	0	0	1	0	2	2	1	2	2	1	1	0	0	1	0	2	2	16066000	28563000
hsa04919 Thyroid hormone signaling pathway	0.393359	2	1.5	P05106	Integrin beta-3	0.08	Q1	ITGB3	10.4	87.057	36.945	17	6	6	8	6	1	2	0	0	0	0	0	0	0	5	6	4	5	1	0	1	1	0	0	0	5	6	4	5	1	0	1	1	0	0	0	3906900	5415700
hsa04919 Thyroid hormone signaling pathway	0.393359	2	1.5	P60709	"Actin, cytoplasmic 1"	0.29	Q1	ACTB	46.4	41.736	323.31	283	13	1	44	43	38	24	29	12	20	16	17	14	26	13	13	13	12	13	12	12	13	12	12	13	1	1	1	1	1	1	1	1	1	1	1	1679800000	2476700000
hsa05416 Viral myocarditis	0.937495	1	0.4	P60709	"Actin, cytoplasmic 1"	0.29	Q1	ACTB	46.4	41.736	323.31	283	13	1	44	43	38	24	29	12	20	16	17	14	26	13	13	13	12	13	12	12	13	12	12	13	1	1	1	1	1	1	1	1	1	1	1	1679800000	2476700000
hsa00983 Drug metabolism - other enzymes	0.217483	2	2.26	P78417	Glutathione S-transferase omega-1	0.286	Q1	GSTO1	26.1	27.566	49.957	23	6	6	6	2	3	1	0	1	2	3	1	1	3	6	4	5	3	2	3	3	3	3	4	5	6	4	5	3	2	3	3	3	3	4	5	24216000	44297000
hsa00983 Drug metabolism - other enzymes	0.217483	2	2.26	P22392	Nucleoside diphosphate kinase B	0.241	Q1	NME2	31.6	17.298	74.024	26	5	2	4	4	4	3	1	1	0	1	1	3	4	3	3	4	3	2	1	2	2	1	2	4	2	1	2	1	0	0	1	1	0	1	1	22280000	50476000
hsa04210 Apoptosis	0.596302	2	1.04	P68366	Tubulin alpha-4A chain	0.185	Q1	TUBA4A	18.3	49.924	3.9849	4	6	2	1	1	2	0	0	0	0	0	0	0	0	5	6	5	3	3	0	0	1	0	0	4	2	2	2	1	2	0	0	1	0	0	1	4532600	2837900
hsa04210 Apoptosis	0.596302	2	1.04	P60709	"Actin, cytoplasmic 1"	0.29	Q1	ACTB	46.4	41.736	323.31	283	13	1	44	43	38	24	29	12	20	16	17	14	26	13	13	13	12	13	12	12	13	12	12	13	1	1	1	1	1	1	1	1	1	1	1	1679800000	2476700000
hsa05034 Alcoholism	0.552112	1	1.35	P0DP25	Calmodulin-3	0.117	Q1	CALM3	30.9	16.837	77.602	20	5	4	3	5	4	2	1	0	1	1	0	0	3	3	3	3	3	2	2	2	2	1	1	5	2	3	2	2	2	2	2	2	1	1	4	127230000	180730000
hsa00562 Inositol phosphate metabolism	0.38167	1	2.26	P60174	Triosephosphate isomerase	0.148	Q1	TPI1	53.1	30.791	48.92	40	10	10	7	8	4	3	1	0	1	2	1	6	7	8	10	6	6	2	1	5	3	3	5	7	8	10	6	6	2	1	5	3	3	5	7	23705000	55107000
hsa05204 Chemical carcinogenesis	0.473641	1	1.69	P78417	Glutathione S-transferase omega-1	0.286	Q1	GSTO1	26.1	27.566	49.957	23	6	6	6	2	3	1	0	1	2	3	1	1	3	6	4	5	3	2	3	3	3	3	4	5	6	4	5	3	2	3	3	3	3	4	5	24216000	44297000
hsa05162 Measles	0.298399	3	1.56	P17066	Heat shock 70 kDa protein 6	0.618	Q2	HSPA6	11.7	71.027	5.8846	10	6	1	1	0	1	1	1	1	1	1	1	1	1	3	4	3	2	1	2	1	1	1	3	5	1	1	1	1	1	1	1	1	1	1	1	15161000	17349000
hsa05162 Measles	0.298399	3	1.56	P11142	Heat shock cognate 71 kDa protein	0.227	Q1	HSPA8	25.5	70.897	165.4	49	14	11	8	8	9	4	3	0	1	1	0	1	14	8	11	10	8	8	4	1	4	3	5	13	7	9	9	7	8	3	1	4	3	4	11	16406000	30765000
hsa05162 Measles	0.298399	3	1.56	P26038	Moesin	0.121	Q1	MSN	19.6	67.819	24.978	42	11	11	7	9	10	2	1	0	2	2	0	1	8	9	10	10	6	4	5	3	5	3	1	8	9	10	10	6	4	5	3	5	3	1	8	19645000	35820000
hsa04066 HIF-1 signaling pathway	0.0455884	4	2.71	P06733	Alpha-enolase	0.101	Q1	ENO1	26.7	47.168	54.28	38	9	9	9	8	6	4	2	0	0	1	0	0	8	8	7	7	6	6	1	1	1	0	1	8	8	7	7	6	6	1	1	1	0	1	8	26475000	48780000
hsa04066 HIF-1 signaling pathway	0.0455884	4	2.71	P02786	Transferrin receptor protein 1	4.066	Q4	TFRC	10.7	84.87	9.3186	15	7	7	0	1	1	0	2	0	2	4	1	4	0	1	3	1	0	3	3	3	6	1	5	0	1	3	1	0	3	3	3	6	1	5	0	922240	1377600
hsa04066 HIF-1 signaling pathway	0.0455884	4	2.71	P04406	Glyceraldehyde-3-phosphate dehydrogenase	0.336	Q1	GAPDH	50.1	36.053	156.78	71	13	13	14	16	10	3	6	2	4	2	2	3	9	11	11	10	7	7	6	7	7	4	6	10	11	11	10	7	7	6	7	7	4	6	10	81675000	156530000
hsa04066 HIF-1 signaling pathway	0.0455884	4	2.71	P00558	Phosphoglycerate kinase 1	0.252	Q1	PGK1	42.7	44.614	189.22	83	14	14	19	20	15	1	5	0	1	3	0	5	14	11	13	11	6	6	0	5	6	2	5	10	11	13	11	6	6	0	5	6	2	5	10	21864000	47367000
hsa04145 Phagosome	0.58458	5	1	P05106	Integrin beta-3	0.08	Q1	ITGB3	10.4	87.057	36.945	17	6	6	8	6	1	2	0	0	0	0	0	0	0	5	6	4	5	1	0	1	1	0	0	0	5	6	4	5	1	0	1	1	0	0	0	3906900	5415700
hsa04145 Phagosome	0.58458	5	1	P68366	Tubulin alpha-4A chain	0.185	Q1	TUBA4A	18.3	49.924	3.9849	4	6	2	1	1	2	0	0	0	0	0	0	0	0	5	6	5	3	3	0	0	1	0	0	4	2	2	2	1	2	0	0	1	0	0	1	4532600	2837900
hsa04145 Phagosome	0.58458	5	1	P02786	Transferrin receptor protein 1	4.066	Q4	TFRC	10.7	84.87	9.3186	15	7	7	0	1	1	0	2	0	2	4	1	4	0	1	3	1	0	3	3	3	6	1	5	0	1	3	1	0	3	3	3	6	1	5	0	922240	1377600
hsa04145 Phagosome	0.58458	5	1	Q9BWP8	Collectin-11	0.496	Q1	COLEC11	18.8	28.665	50.31	35	4	4	3	2	5	1	2	3	2	2	6	3	6	4	4	4	3	3	4	3	2	4	3	4	4	4	4	3	3	4	3	2	4	3	4	37197000	65648000
hsa04145 Phagosome	0.58458	5	1	P60709	"Actin, cytoplasmic 1"	0.29	Q1	ACTB	46.4	41.736	323.31	283	13	1	44	43	38	24	29	12	20	16	17	14	26	13	13	13	12	13	12	12	13	12	12	13	1	1	1	1	1	1	1	1	1	1	1	1679800000	2476700000
hsa04520 Adherens junction	0.342352	3	1.45	P12814	Alpha-actinin-1	0.07	Q1	ACTN1	25.3	103.06	41.766	40	19	19	10	5	10	4	0	0	0	0	0	0	11	13	11	10	7	3	0	1	1	0	0	12	13	11	10	7	3	0	1	1	0	0	12	13018000	5554900
hsa04520 Adherens junction	0.342352	3	1.45	P18206	Vinculin	0.208	Q1	VCL	38.3	123.8	323.31	201	39	39	44	37	31	19	17	8	9	12	6	6	12	35	35	28	27	20	11	15	17	7	8	17	35	35	28	27	20	11	15	17	7	8	17	96878000	122590000
hsa04520 Adherens junction	0.342352	3	1.45	P60709	"Actin, cytoplasmic 1"	0.29	Q1	ACTB	46.4	41.736	323.31	283	13	1	44	43	38	24	29	12	20	16	17	14	26	13	13	13	12	13	12	12	13	12	12	13	1	1	1	1	1	1	1	1	1	1	1	1679800000	2476700000
hsa00240 Pyrimidine metabolism	0.159757	2	2.71	P00491	Purine nucleoside phosphorylase	0.158	Q1	PNP	13.8	32.118	133.95	20	3	3	4	4	1	2	1	0	1	1	0	3	3	3	3	2	3	2	0	1	1	0	3	3	3	3	2	3	2	0	1	1	0	3	3	6531300	30232000
hsa00240 Pyrimidine metabolism	0.159757	2	2.71	P22392	Nucleoside diphosphate kinase B	0.241	Q1	NME2	31.6	17.298	74.024	26	5	2	4	4	4	3	1	1	0	1	1	3	4	3	3	4	3	2	1	2	2	1	2	4	2	1	2	1	0	0	1	1	0	1	1	22280000	50476000
hsa01524 Platinum drug resistance	0.552112	1	1.35	P78417	Glutathione S-transferase omega-1	0.286	Q1	GSTO1	26.1	27.566	49.957	23	6	6	6	2	3	1	0	1	2	3	1	1	3	6	4	5	3	2	3	3	3	3	4	5	6	4	5	3	2	3	3	3	3	4	5	24216000	44297000
hsa00030 Pentose phosphate pathway	0.335732	2	1.69	P04075	Fructose-bisphosphate aldolase A	0.297	Q1	ALDOA	55.5	39.42	170.22	85	15	13	16	16	9	9	5	3	6	3	3	3	12	13	14	11	10	9	4	8	7	4	4	11	12	12	9	9	8	3	8	6	4	4	10	114450000	164780000
hsa00030 Pentose phosphate pathway	0.335732	2	1.69	P37837	Transaldolase	0.351	Q1	TALDO1	24	37.54	30.351	33	8	8	3	3	4	1	2	2	3	3	2	3	7	4	5	5	2	2	2	4	4	2	3	7	4	5	5	2	2	2	4	4	2	3	7	7863900	5083200
hsa04611 Platelet activation	0.0465054	6	2.14	P40197	Platelet glycoprotein V	0.056	Q1	GP5	18.9	60.958	20.765	12	8	8	1	8	1	1	1	0	0	0	0	0	0	3	8	4	2	1	1	1	1	1	0	1	3	8	4	2	1	1	1	1	1	0	1	2237600	27751000
hsa04611 Platelet activation	0.0465054	6	2.14	P05106	Integrin beta-3	0.08	Q1	ITGB3	10.4	87.057	36.945	17	6	6	8	6	1	2	0	0	0	0	0	0	0	5	6	4	5	1	0	1	1	0	0	0	5	6	4	5	1	0	1	1	0	0	0	3906900	5415700
hsa04611 Platelet activation	0.0465054	6	2.14	P02675	Fibrinogen beta chain	2.134	Q4	FGB	74.3	55.928	323.31	714	37	31	79	56	53	39	76	111	48	64	66	59	63	35	32	32	29	34	37	29	32	33	34	30	29	26	26	23	28	31	23	26	27	28	26	2767400000	1768200000
hsa04611 Platelet activation	0.0465054	6	2.14	P04275	von Willebrand factor	3.077	Q4	VWF	26.4	309.26	323.31	353	59	59	18	16	26	12	36	46	39	55	19	39	47	26	21	33	19	35	44	41	45	28	42	40	26	21	33	19	35	44	41	45	28	42	40	8507200	7019600
hsa04611 Platelet activation	0.0465054	6	2.14	Q86UX7	Fermitin family homolog 3	0.051	Q1	FERMT3	38.2	75.952	186.36	69	20	20	24	19	14	8	1	0	2	1	0	0	0	20	19	17	11	3	0	4	4	1	0	1	20	19	17	11	3	0	4	4	1	0	1	66012000	80345000
hsa04611 Platelet activation	0.0465054	6	2.14	P60709	"Actin, cytoplasmic 1"	0.29	Q1	ACTB	46.4	41.736	323.31	283	13	1	44	43	38	24	29	12	20	16	17	14	26	13	13	13	12	13	12	12	13	12	12	13	1	1	1	1	1	1	1	1	1	1	1	1679800000	2476700000
hsa04380 Osteoclast differentiation	0.276699	2	1.93	P07333	Macrophage colony-stimulating factor 1 receptor	1.862	Q3	CSF1R	5.6	107.98	41.237	26	4	4	1	4	1	2	2	5	2	2	3	2	2	3	4	3	3	4	4	3	4	4	2	3	3	4	3	3	4	4	3	4	4	2	3	4190300	7776200
hsa04380 Osteoclast differentiation	0.276699	2	1.93	P05106	Integrin beta-3	0.08	Q1	ITGB3	10.4	87.057	36.945	17	6	6	8	6	1	2	0	0	0	0	0	0	0	5	6	4	5	1	0	1	1	0	0	0	5	6	4	5	1	0	1	1	0	0	0	3906900	5415700
hsa05169 Epstein-Barr virus infection	0.980736	1	0.28	P30101	Protein disulfide-isomerase A3	0.123	Q1	PDIA3	24	56.782	17.676	30	9	9	6	7	5	6	1	1	0	1	2	0	1	8	7	7	7	3	2	2	3	2	1	5	8	7	7	7	3	2	2	3	2	1	5	15987000	21610000
hsa05322 Systemic lupus erythematosus	0.986292	1	0.26	P12814	Alpha-actinin-1	0.07	Q1	ACTN1	25.3	103.06	41.766	40	19	19	10	5	10	4	0	0	0	0	0	0	11	13	11	10	7	3	0	1	1	0	0	12	13	11	10	7	3	0	1	1	0	0	12	13018000	5554900
hsa04640 Hematopoietic cell lineage	0.413371	4	1.23	P40197	Platelet glycoprotein V	0.056	Q1	GP5	18.9	60.958	20.765	12	8	8	1	8	1	1	1	0	0	0	0	0	0	3	8	4	2	1	1	1	1	1	0	1	3	8	4	2	1	1	1	1	1	0	1	2237600	27751000
hsa04640 Hematopoietic cell lineage	0.413371	4	1.23	P07333	Macrophage colony-stimulating factor 1 receptor	1.862	Q3	CSF1R	5.6	107.98	41.237	26	4	4	1	4	1	2	2	5	2	2	3	2	2	3	4	3	3	4	4	3	4	4	2	3	3	4	3	3	4	4	3	4	4	2	3	4190300	7776200
hsa04640 Hematopoietic cell lineage	0.413371	4	1.23	P05106	Integrin beta-3	0.08	Q1	ITGB3	10.4	87.057	36.945	17	6	6	8	6	1	2	0	0	0	0	0	0	0	5	6	4	5	1	0	1	1	0	0	0	5	6	4	5	1	0	1	1	0	0	0	3906900	5415700
hsa04640 Hematopoietic cell lineage	0.413371	4	1.23	P02786	Transferrin receptor protein 1	4.066	Q4	TFRC	10.7	84.87	9.3186	15	7	7	0	1	1	0	2	0	2	4	1	4	0	1	3	1	0	3	3	3	6	1	5	0	1	3	1	0	3	3	3	6	1	5	0	922240	1377600
hsa04625 C-type lectin receptor signaling pathway	0.552112	1	1.35	P0DP25	Calmodulin-3	0.117	Q1	CALM3	30.9	16.837	77.602	20	5	4	3	5	4	2	1	0	1	1	0	0	3	3	3	3	3	2	2	2	2	1	1	5	2	3	2	2	2	2	2	2	1	1	4	127230000	180730000
hsa04142 Lysosome	0.912849	1	0.45	P07602	Prosaposin	1.588	Q3	PSAP	7.4	58.112	3.9302	5	4	4	0	0	0	0	1	0	1	0	0	0	3	2	1	2	2	2	1	2	2	1	2	4	2	1	2	2	2	1	2	2	1	2	4	8008800	8980200
hsa05143 African trypanosomiasis	0.831427	1	0.62	P68871	Hemoglobin subunit beta	2.375	Q4	HBB	82.3	15.998	141.01	241	10	5	13	12	9	9	19	27	12	13	13	46	68	10	10	8	8	10	10	10	10	9	10	10	5	5	5	5	5	5	5	5	5	5	5	930230000	1123400000
hsa04750 Inflammatory mediator regulation of TRP channels	0.676094	1	0.97	P0DP25	Calmodulin-3	0.117	Q1	CALM3	30.9	16.837	77.602	20	5	4	3	5	4	2	1	0	1	1	0	0	3	3	3	3	3	2	2	2	2	1	1	5	2	3	2	2	2	2	2	2	1	1	4	127230000	180730000
hsa04620 Toll-like receptor signaling pathway	0.552112	1	1.35	P18428	Lipopolysaccharide-binding protein	2.682	Q4	LBP	12.5	53.383	18.703	55	6	6	7	5	2	1	7	10	4	5	5	5	4	5	5	3	4	5	6	4	5	5	3	4	5	5	3	4	5	6	4	5	5	3	4	52797000	66496000
hsa03040 Spliceosome	0.335732	2	1.69	P17066	Heat shock 70 kDa protein 6	0.618	Q2	HSPA6	11.7	71.027	5.8846	10	6	1	1	0	1	1	1	1	1	1	1	1	1	3	4	3	2	1	2	1	1	1	3	5	1	1	1	1	1	1	1	1	1	1	1	15161000	17349000
hsa03040 Spliceosome	0.335732	2	1.69	P11142	Heat shock cognate 71 kDa protein	0.227	Q1	HSPA8	25.5	70.897	165.4	49	14	11	8	8	9	4	3	0	1	1	0	1	14	8	11	10	8	8	4	1	4	3	5	13	7	9	9	7	8	3	1	4	3	4	11	16406000	30765000
hsa04964 Proximal tubule bicarbonate reclamation	0.273918	1	3.38	P40925	"Malate dehydrogenase, cytoplasmic"	0.302	Q1	MDH1	20.7	36.426	37.323	16	5	5	1	5	2	0	1	0	0	0	0	1	6	4	5	3	2	3	1	1	2	1	1	5	4	5	3	2	3	1	1	2	1	1	5	10639000	16862000
hsa04114 Oocyte meiosis	0.448714	2	1.35	P0DP25	Calmodulin-3	0.117	Q1	CALM3	30.9	16.837	77.602	20	5	4	3	5	4	2	1	0	1	1	0	0	3	3	3	3	3	2	2	2	2	1	1	5	2	3	2	2	2	2	2	2	1	1	4	127230000	180730000
hsa04114 Oocyte meiosis	0.448714	2	1.35	Q04917	14-3-3 protein eta	0.208	Q1	YWHAH	32.9	28.218	32.831	13	8	5	1	5	1	1	0	0	0	1	0	0	4	6	7	6	6	4	1	2	4	2	2	6	3	4	3	3	2	0	0	1	0	0	3	7960300	8846500
hsa00480 Glutathione metabolism	0.766137	1	0.75	P78417	Glutathione S-transferase omega-1	0.286	Q1	GSTO1	26.1	27.566	49.957	23	6	6	6	2	3	1	0	1	2	3	1	1	3	6	4	5	3	2	3	3	3	3	4	5	6	4	5	3	2	3	3	3	3	4	5	24216000	44297000
hsa04962 Vasopressin-regulated water reabsorption	0.0215366	2	6.77	P52565	Rho GDP-dissociation inhibitor 1	0.153	Q1	ARHGDIA	19.1	23.207	42.874	15	4	4	3	2	3	1	1	0	0	0	0	0	5	4	3	3	3	2	1	1	2	2	2	4	4	3	3	3	2	1	1	2	2	2	4	23393000	35595000
hsa04962 Vasopressin-regulated water reabsorption	0.0215366	2	6.77	P52566	Rho GDP-dissociation inhibitor 2	0.213	Q1	ARHGDIB	28.9	22.988	27.245	30	5	5	4	6	5	4	2	0	3	1	1	1	3	4	4	4	2	2	1	2	2	2	1	4	4	4	4	2	2	1	2	2	2	1	4	49010000	69973000
hsa00020 Citrate cycle (TCA cycle)	0.273918	1	3.38	P40925	"Malate dehydrogenase, cytoplasmic"	0.302	Q1	MDH1	20.7	36.426	37.323	16	5	5	1	5	2	0	1	0	0	0	0	1	6	4	5	3	2	3	1	1	2	1	1	5	4	5	3	2	3	1	1	2	1	1	5	10639000	16862000
hsa05110 Vibrio cholerae infection	0.273918	1	3.38	P60709	"Actin, cytoplasmic 1"	0.29	Q1	ACTB	46.4	41.736	323.31	283	13	1	44	43	38	24	29	12	20	16	17	14	26	13	13	13	12	13	12	12	13	12	12	13	1	1	1	1	1	1	1	1	1	1	1	1679800000	2476700000
hsa04371 Apelin signaling pathway	0.766137	1	0.75	P0DP25	Calmodulin-3	0.117	Q1	CALM3	30.9	16.837	77.602	20	5	4	3	5	4	2	1	0	1	1	0	0	3	3	3	3	3	2	2	2	2	1	1	5	2	3	2	2	2	2	2	2	1	1	4	127230000	180730000
hsa05225 Hepatocellular carcinoma	0.335732	2	1.69	P78417	Glutathione S-transferase omega-1	0.286	Q1	GSTO1	26.1	27.566	49.957	23	6	6	6	2	3	1	0	1	2	3	1	1	3	6	4	5	3	2	3	3	3	3	4	5	6	4	5	3	2	3	3	3	3	4	5	24216000	44297000
hsa05225 Hepatocellular carcinoma	0.335732	2	1.69	P60709	"Actin, cytoplasmic 1"	0.29	Q1	ACTB	46.4	41.736	323.31	283	13	1	44	43	38	24	29	12	20	16	17	14	26	13	13	13	12	13	12	12	13	12	12	13	1	1	1	1	1	1	1	1	1	1	1	1679800000	2476700000
hsa00620 Pyruvate metabolism	0.0247538	3	4.06	P00338	L-lactate dehydrogenase A chain	0.507	Q2	LDHA	32.2	36.688	37.961	47	11	10	6	8	6	3	3	3	1	2	2	3	10	10	11	10	9	7	9	9	6	7	7	11	9	10	9	8	6	8	8	5	6	6	10	81107000	119510000
hsa00620 Pyruvate metabolism	0.0247538	3	4.06	P40925	"Malate dehydrogenase, cytoplasmic"	0.302	Q1	MDH1	20.7	36.426	37.323	16	5	5	1	5	2	0	1	0	0	0	0	1	6	4	5	3	2	3	1	1	2	1	1	5	4	5	3	2	3	1	1	2	1	1	5	10639000	16862000
hsa00620 Pyruvate metabolism	0.0247538	3	4.06	P14618	Pyruvate kinase PKM	0.175	Q1	PKM	39.2	57.936	117.99	70	16	16	14	16	13	4	2	4	2	2	0	3	10	13	14	11	7	5	5	6	6	4	2	12	13	14	11	7	5	5	6	6	4	2	12	33164000	55443000
hsa04744 Phototransduction	0.38167	1	2.26	P0DP25	Calmodulin-3	0.117	Q1	CALM3	30.9	16.837	77.602	20	5	4	3	5	4	2	1	0	1	1	0	0	3	3	3	3	3	2	2	2	2	1	1	5	2	3	2	2	2	2	2	2	1	1	4	127230000	180730000
hsa05146 Amoebiasis	0.880525	2	0.59	P12814	Alpha-actinin-1	0.07	Q1	ACTN1	25.3	103.06	41.766	40	19	19	10	5	10	4	0	0	0	0	0	0	11	13	11	10	7	3	0	1	1	0	0	12	13	11	10	7	3	0	1	1	0	0	12	13018000	5554900
hsa05146 Amoebiasis	0.880525	2	0.59	P18206	Vinculin	0.208	Q1	VCL	38.3	123.8	323.31	201	39	39	44	37	31	19	17	8	9	12	6	6	12	35	35	28	27	20	11	15	17	7	8	17	35	35	28	27	20	11	15	17	7	8	17	96878000	122590000
hsa05016 Huntington disease	0.276699	2	1.93	Q96JB1	"Dynein heavy chain 8, axonemal"	0.372	Q1	DNAH8	0.5	514.66	-2	3	2	2	0	0	1	0	0	1	0	0	0	1	0	1	2	1	2	1	1	2	1	1	2	1	1	2	1	2	1	1	2	1	1	2	1	2050900	5415100
hsa05016 Huntington disease	0.276699	2	1.93	P00441	Superoxide dismutase [Cu-Zn]	0.48	Q1	SOD1	16.9	15.936	54.355	8	2	2	0	2	1	1	0	0	0	1	0	1	2	1	2	2	1	1	0	0	1	0	2	2	1	2	2	1	1	0	0	1	0	2	2	16066000	28563000
hsa04612 Antigen processing and presentation	0.429348	3	1.27	P17066	Heat shock 70 kDa protein 6	0.618	Q2	HSPA6	11.7	71.027	5.8846	10	6	1	1	0	1	1	1	1	1	1	1	1	1	3	4	3	2	1	2	1	1	1	3	5	1	1	1	1	1	1	1	1	1	1	1	15161000	17349000
hsa04612 Antigen processing and presentation	0.429348	3	1.27	P30101	Protein disulfide-isomerase A3	0.123	Q1	PDIA3	24	56.782	17.676	30	9	9	6	7	5	6	1	1	0	1	2	0	1	8	7	7	7	3	2	2	3	2	1	5	8	7	7	7	3	2	2	3	2	1	5	15987000	21610000
hsa04612 Antigen processing and presentation	0.429348	3	1.27	P11142	Heat shock cognate 71 kDa protein	0.227	Q1	HSPA8	25.5	70.897	165.4	49	14	11	8	8	9	4	3	0	1	1	0	1	14	8	11	10	8	8	4	1	4	3	5	13	7	9	9	7	8	3	1	4	3	4	11	16406000	30765000
hsa04146 Peroxisome	0.619038	1	1.13	P00441	Superoxide dismutase [Cu-Zn]	0.48	Q1	SOD1	16.9	15.936	54.355	8	2	2	0	2	1	1	0	0	0	1	0	1	2	1	2	2	1	1	0	0	1	0	2	2	1	2	2	1	1	0	0	1	0	2	2	16066000	28563000
hsa00230 Purine metabolism	0.0694446	3	2.9	P00491	Purine nucleoside phosphorylase	0.158	Q1	PNP	13.8	32.118	133.95	20	3	3	4	4	1	2	1	0	1	1	0	3	3	3	3	2	3	2	0	1	1	0	3	3	3	3	2	3	2	0	1	1	0	3	3	6531300	30232000
hsa00230 Purine metabolism	0.0694446	3	2.9	P14618	Pyruvate kinase PKM	0.175	Q1	PKM	39.2	57.936	117.99	70	16	16	14	16	13	4	2	4	2	2	0	3	10	13	14	11	7	5	5	6	6	4	2	12	13	14	11	7	5	5	6	6	4	2	12	33164000	55443000
hsa00230 Purine metabolism	0.0694446	3	2.9	P22392	Nucleoside diphosphate kinase B	0.241	Q1	NME2	31.6	17.298	74.024	26	5	2	4	4	4	3	1	1	0	1	1	3	4	3	3	4	3	2	1	2	2	1	2	4	2	1	2	1	0	0	1	1	0	1	1	22280000	50476000
hsa00510 N-Glycan biosynthesis	0.38167	1	2.26	P33908	"Mannosyl-oligosaccharide 1,2-alpha-mannosidase IA"	2.429	Q4	MAN1A1	17	72.968	19.682	44	10	10	4	4	5	2	4	4	5	3	4	6	3	7	8	7	5	7	6	8	7	7	7	7	7	8	7	5	7	6	8	7	7	7	7	7735200	15611000
hsa04390 Hippo signaling pathway	0.393359	2	1.5	Q04917	14-3-3 protein eta	0.208	Q1	YWHAH	32.9	28.218	32.831	13	8	5	1	5	1	1	0	0	0	1	0	0	4	6	7	6	6	4	1	2	4	2	2	6	3	4	3	3	2	0	0	1	0	0	3	7960300	8846500
hsa04390 Hippo signaling pathway	0.393359	2	1.5	P60709	"Actin, cytoplasmic 1"	0.29	Q1	ACTB	46.4	41.736	323.31	283	13	1	44	43	38	24	29	12	20	16	17	14	26	13	13	13	12	13	12	12	13	12	12	13	1	1	1	1	1	1	1	1	1	1	1	1679800000	2476700000
hsa04910 Insulin signaling pathway	0.619038	1	1.13	P0DP25	Calmodulin-3	0.117	Q1	CALM3	30.9	16.837	77.602	20	5	4	3	5	4	2	1	0	1	1	0	0	3	3	3	3	3	2	2	2	2	1	1	5	2	3	2	2	2	2	2	2	1	1	4	127230000	180730000
hsa04510 Focal adhesion	0.198706	7	1.44	P12814	Alpha-actinin-1	0.07	Q1	ACTN1	25.3	103.06	41.766	40	19	19	10	5	10	4	0	0	0	0	0	0	11	13	11	10	7	3	0	1	1	0	0	12	13	11	10	7	3	0	1	1	0	0	12	13018000	5554900
hsa04510 Focal adhesion	0.198706	7	1.44	P21333	Filamin-A	0.189	Q1	FLNA	17	280.74	148.4	107	34	34	32	18	21	18	12	0	1	1	0	0	4	32	19	26	23	17	1	5	7	2	1	8	32	19	26	23	17	1	5	7	2	1	8	21589000	6136700
hsa04510 Focal adhesion	0.198706	7	1.44	Q9HBI1	Beta-parvin	0.045	Q1	PARVB	13.5	41.714	63.053	15	4	4	5	5	3	2	0	0	0	0	0	0	0	4	4	4	4	1	0	1	0	0	0	0	4	4	4	4	1	0	1	0	0	0	0	21810000	25998000
hsa04510 Focal adhesion	0.198706	7	1.44	P05106	Integrin beta-3	0.08	Q1	ITGB3	10.4	87.057	36.945	17	6	6	8	6	1	2	0	0	0	0	0	0	0	5	6	4	5	1	0	1	1	0	0	0	5	6	4	5	1	0	1	1	0	0	0	3906900	5415700
hsa04510 Focal adhesion	0.198706	7	1.44	P18206	Vinculin	0.208	Q1	VCL	38.3	123.8	323.31	201	39	39	44	37	31	19	17	8	9	12	6	6	12	35	35	28	27	20	11	15	17	7	8	17	35	35	28	27	20	11	15	17	7	8	17	96878000	122590000
hsa04510 Focal adhesion	0.198706	7	1.44	P04275	von Willebrand factor	3.077	Q4	VWF	26.4	309.26	323.31	353	59	59	18	16	26	12	36	46	39	55	19	39	47	26	21	33	19	35	44	41	45	28	42	40	26	21	33	19	35	44	41	45	28	42	40	8507200	7019600
hsa04510 Focal adhesion	0.198706	7	1.44	P60709	"Actin, cytoplasmic 1"	0.29	Q1	ACTB	46.4	41.736	323.31	283	13	1	44	43	38	24	29	12	20	16	17	14	26	13	13	13	12	13	12	12	13	12	12	13	1	1	1	1	1	1	1	1	1	1	1	1679800000	2476700000
hsa00630 Glyoxylate and dicarboxylate metabolism	0.38167	1	2.26	P40925	"Malate dehydrogenase, cytoplasmic"	0.302	Q1	MDH1	20.7	36.426	37.323	16	5	5	1	5	2	0	1	0	0	0	0	1	6	4	5	3	2	3	1	1	2	1	1	5	4	5	3	2	3	1	1	2	1	1	5	10639000	16862000
hsa00982 Drug metabolism - cytochrome P450	0.38167	1	2.26	P78417	Glutathione S-transferase omega-1	0.286	Q1	GSTO1	26.1	27.566	49.957	23	6	6	6	2	3	1	0	1	2	3	1	1	3	6	4	5	3	2	3	3	3	3	4	5	6	4	5	3	2	3	3	3	3	4	5	24216000	44297000
hsa04713 Circadian entrainment	0.38167	1	2.26	P0DP25	Calmodulin-3	0.117	Q1	CALM3	30.9	16.837	77.602	20	5	4	3	5	4	2	1	0	1	1	0	0	3	3	3	3	3	2	2	2	2	1	1	5	2	3	2	2	2	2	2	2	1	1	4	127230000	180730000
hsa04970 Salivary secretion	0.676094	1	0.97	P0DP25	Calmodulin-3	0.117	Q1	CALM3	30.9	16.837	77.602	20	5	4	3	5	4	2	1	0	1	1	0	0	3	3	3	3	3	2	2	2	2	1	1	5	2	3	2	2	2	2	2	2	1	1	4	127230000	180730000
hsa04110 Cell cycle	0.393359	2	1.5	Q04917	14-3-3 protein eta	0.208	Q1	YWHAH	32.9	28.218	32.831	13	8	5	1	5	1	1	0	0	0	1	0	0	4	6	7	6	6	4	1	2	4	2	2	6	3	4	3	3	2	0	0	1	0	0	3	7960300	8846500
hsa04110 Cell cycle	0.393359	2	1.5	P31947	14-3-3 protein sigma	0.261	Q1	SFN	13.3	27.774	-2	10	4	1	1	2	2	1	1	0	1	1	0	0	1	4	4	4	4	3	2	3	4	3	3	4	1	1	1	1	1	1	1	1	1	1	1	11524000	19574000
hsa04720 Long-term potentiation	0.552112	1	1.35	P0DP25	Calmodulin-3	0.117	Q1	CALM3	30.9	16.837	77.602	20	5	4	3	5	4	2	1	0	1	1	0	0	3	3	3	3	3	2	2	2	2	1	1	5	2	3	2	2	2	2	2	2	1	1	4	127230000	180730000
hsa05145 Toxoplasmosis	0.550471	2	1.13	P17066	Heat shock 70 kDa protein 6	0.618	Q2	HSPA6	11.7	71.027	5.8846	10	6	1	1	0	1	1	1	1	1	1	1	1	1	3	4	3	2	1	2	1	1	1	3	5	1	1	1	1	1	1	1	1	1	1	1	15161000	17349000
hsa05145 Toxoplasmosis	0.550471	2	1.13	P11142	Heat shock cognate 71 kDa protein	0.227	Q1	HSPA8	25.5	70.897	165.4	49	14	11	8	8	9	4	3	0	1	1	0	1	14	8	11	10	8	8	4	1	4	3	5	13	7	9	9	7	8	3	1	4	3	4	11	16406000	30765000
hsa05144 Malaria	0.393359	2	1.5	P16109	P-selectin	0.249	Q1	SELP	6.4	90.833	6.3734	8	3	3	3	2	2	1	0	0	0	0	0	0	0	3	3	2	1	1	0	1	1	0	1	1	3	3	2	1	1	0	1	1	0	1	1	1648300	1685800
hsa05144 Malaria	0.393359	2	1.5	P68871	Hemoglobin subunit beta	2.375	Q4	HBB	82.3	15.998	141.01	241	10	5	13	12	9	9	19	27	12	13	13	46	68	10	10	8	8	10	10	10	10	9	10	10	5	5	5	5	5	5	5	5	5	5	5	930230000	1123400000
hsa04062 Chemokine signaling pathway	0.276699	2	1.93	P02775	Platelet basic protein	0.14	Q1	PPBP	38.3	13.894	276.25	95	6	6	15	21	10	8	7	5	6	4	7	4	8	6	6	6	5	4	5	5	6	5	4	5	6	6	6	5	4	5	5	6	5	4	5	3016800000	4086800000
hsa04062 Chemokine signaling pathway	0.276699	2	1.93	P02776	Platelet factor 4	0.145	Q1	PF4	34.7	10.845	28.636	11	3	1	4	3	0	2	0	0	0	1	0	0	1	3	3	2	1	2	0	1	1	0	0	2	1	1	1	0	1	0	0	0	0	0	0	277030000	290140000
hsa05134 Legionellosis	0.501208	2	1.23	P17066	Heat shock 70 kDa protein 6	0.618	Q2	HSPA6	11.7	71.027	5.8846	10	6	1	1	0	1	1	1	1	1	1	1	1	1	3	4	3	2	1	2	1	1	1	3	5	1	1	1	1	1	1	1	1	1	1	1	15161000	17349000
hsa05134 Legionellosis	0.501208	2	1.23	P11142	Heat shock cognate 71 kDa protein	0.227	Q1	HSPA8	25.5	70.897	165.4	49	14	11	8	8	9	4	3	0	1	1	0	1	14	8	11	10	8	8	4	1	4	3	5	13	7	9	9	7	8	3	1	4	3	4	11	16406000	30765000
hsa04115 p53 signaling pathway	0.552112	1	1.35	P31947	14-3-3 protein sigma	0.261	Q1	SFN	13.3	27.774	-2	10	4	1	1	2	2	1	1	0	1	1	0	0	1	4	4	4	4	3	2	3	4	3	3	4	1	1	1	1	1	1	1	1	1	1	1	11524000	19574000
hsa04979 Cholesterol metabolism	0.897157	1	0.48	P04180	Phosphatidylcholine-sterol acyltransferase	1.531	Q3	LCAT	28	49.577	139.91	124	9	9	12	9	7	8	13	16	10	10	18	11	10	7	7	8	7	8	9	7	8	9	8	7	7	7	8	7	8	9	7	8	9	8	7	71075000	154360000
hsa04916 Melanogenesis	0.552112	1	1.35	P0DP25	Calmodulin-3	0.117	Q1	CALM3	30.9	16.837	77.602	20	5	4	3	5	4	2	1	0	1	1	0	0	3	3	3	3	3	2	2	2	2	1	1	5	2	3	2	2	2	2	2	2	1	1	4	127230000	180730000
hsa05167 Kaposi sarcoma-associated herpesvirus infection	0.912849	1	0.45	P0DP25	Calmodulin-3	0.117	Q1	CALM3	30.9	16.837	77.602	20	5	4	3	5	4	2	1	0	1	1	0	0	3	3	3	3	3	2	2	2	2	1	1	5	2	3	2	2	2	2	2	2	1	1	4	127230000	180730000
hsa04924 Renin secretion	0.552112	1	1.35	P0DP25	Calmodulin-3	0.117	Q1	CALM3	30.9	16.837	77.602	20	5	4	3	5	4	2	1	0	1	1	0	0	3	3	3	3	3	2	2	2	2	1	1	5	2	3	2	2	2	2	2	2	1	1	4	127230000	180730000
hsa00564 Glycerophospholipid metabolism	0.273918	1	3.38	P04180	Phosphatidylcholine-sterol acyltransferase	1.531	Q3	LCAT	28	49.577	139.91	124	9	9	12	9	7	8	13	16	10	10	18	11	10	7	7	8	7	8	9	7	8	9	8	7	7	7	8	7	8	9	7	8	9	8	7	71075000	154360000
hsa04022 cGMP-PKG signaling pathway	0.724718	1	0.85	P0DP25	Calmodulin-3	0.117	Q1	CALM3	30.9	16.837	77.602	20	5	4	3	5	4	2	1	0	1	1	0	0	3	3	3	3	3	2	2	2	2	1	1	5	2	3	2	2	2	2	2	2	1	1	4	127230000	180730000
hsa04666 Fc gamma R-mediated phagocytosis	0.856968	1	0.56	P23528	Cofilin-1	0.126	Q1	CFL1	61.4	18.502	247.52	61	9	9	14	13	8	6	2	1	3	3	1	1	9	9	7	8	5	6	1	3	4	3	2	8	9	7	8	5	6	1	3	4	3	2	8	191870000	252610000
hsa04270 Vascular smooth muscle contraction	0.335732	2	1.69	P63267	"Actin, gamma-enteric smooth muscle"	0.174	Q1	ACTG2	23.4	41.876	74.538	43	8	1	10	3	5	8	2	1	3	4	1	2	4	8	8	8	8	8	8	8	8	8	8	8	1	1	1	1	1	1	1	1	1	1	1	172530000	301530000
hsa04270 Vascular smooth muscle contraction	0.335732	2	1.69	P0DP25	Calmodulin-3	0.117	Q1	CALM3	30.9	16.837	77.602	20	5	4	3	5	4	2	1	0	1	1	0	0	3	3	3	3	3	2	2	2	2	1	1	5	2	3	2	2	2	2	2	2	1	1	4	127230000	180730000
hsa05203 Viral carcinogenesis	0.588619	3	1.02	P12814	Alpha-actinin-1	0.07	Q1	ACTN1	25.3	103.06	41.766	40	19	19	10	5	10	4	0	0	0	0	0	0	11	13	11	10	7	3	0	1	1	0	0	12	13	11	10	7	3	0	1	1	0	0	12	13018000	5554900
hsa05203 Viral carcinogenesis	0.588619	3	1.02	Q04917	14-3-3 protein eta	0.208	Q1	YWHAH	32.9	28.218	32.831	13	8	5	1	5	1	1	0	0	0	1	0	0	4	6	7	6	6	4	1	2	4	2	2	6	3	4	3	3	2	0	0	1	0	0	3	7960300	8846500
hsa05203 Viral carcinogenesis	0.588619	3	1.02	P14618	Pyruvate kinase PKM	0.175	Q1	PKM	39.2	57.936	117.99	70	16	16	14	16	13	4	2	4	2	2	0	3	10	13	14	11	7	5	5	6	6	4	2	12	13	14	11	7	5	5	6	6	4	2	12	33164000	55443000
hsa05200 Pathways in cancer	0.749438	4	0.82	P78417	Glutathione S-transferase omega-1	0.286	Q1	GSTO1	26.1	27.566	49.957	23	6	6	6	2	3	1	0	1	2	3	1	1	3	6	4	5	3	2	3	3	3	3	4	5	6	4	5	3	2	3	3	3	3	4	5	24216000	44297000
hsa05200 Pathways in cancer	0.749438	4	0.82	P07333	Macrophage colony-stimulating factor 1 receptor	1.862	Q3	CSF1R	5.6	107.98	41.237	26	4	4	1	4	1	2	2	5	2	2	3	2	2	3	4	3	3	4	4	3	4	4	2	3	3	4	3	3	4	4	3	4	4	2	3	4190300	7776200
hsa05200 Pathways in cancer	0.749438	4	0.82	P06753	Tropomyosin alpha-3 chain	0.429	Q1	TPM3	11.9	32.95	2.9034	6	4	2	2	1	1	1	0	0	0	0	0	0	1	4	4	4	3	2	1	2	1	1	1	3	2	2	2	1	1	0	1	0	0	0	2	13734000	12626000
hsa05200 Pathways in cancer	0.749438	4	0.82	P0DP25	Calmodulin-3	0.117	Q1	CALM3	30.9	16.837	77.602	20	5	4	3	5	4	2	1	0	1	1	0	0	3	3	3	3	3	2	2	2	2	1	1	5	2	3	2	2	2	2	2	2	1	1	4	127230000	180730000
hsa04261 Adrenergic signaling in cardiomyocytes	0.0191867	4	3.38	P67936	Tropomyosin alpha-4 chain	0.108	Q1	TPM4	35.5	28.521	214.84	63	11	6	13	14	9	7	4	1	2	5	3	1	4	11	10	9	8	3	2	2	4	2	1	5	6	6	5	5	2	1	1	2	1	0	3	221340000	259620000
hsa04261 Adrenergic signaling in cardiomyocytes	0.0191867	4	3.38	P06753	Tropomyosin alpha-3 chain	0.429	Q1	TPM3	11.9	32.95	2.9034	6	4	2	2	1	1	1	0	0	0	0	0	0	1	4	4	4	3	2	1	2	1	1	1	3	2	2	2	1	1	0	1	0	0	0	2	13734000	12626000
hsa04261 Adrenergic signaling in cardiomyocytes	0.0191867	4	3.38	P0DP25	Calmodulin-3	0.117	Q1	CALM3	30.9	16.837	77.602	20	5	4	3	5	4	2	1	0	1	1	0	0	3	3	3	3	3	2	2	2	2	1	1	5	2	3	2	2	2	2	2	2	1	1	4	127230000	180730000
hsa04261 Adrenergic signaling in cardiomyocytes	0.0191867	4	3.38	P07951	Tropomyosin beta chain	0.137	Q1	TPM2	14.1	32.85	3.3849	6	6	0	2	1	1	1	1	0	0	0	0	0	0	6	5	5	4	2	1	2	3	1	1	2	0	0	0	0	0	0	0	0	0	0	0	9486100	11813000
hsa05012 Parkinson disease	0.619038	1	1.13	Q99497	Protein/nucleic acid deglycase DJ-1	0.132	Q1	PARK7	38.1	19.891	43.872	42	6	6	4	7	6	5	3	2	2	1	1	5	6	5	5	5	5	3	2	2	1	1	3	6	5	5	5	5	3	2	2	1	1	3	6	21880000	40490000
hsa04714 Thermogenesis	0.552112	1	1.35	P60709	"Actin, cytoplasmic 1"	0.29	Q1	ACTB	46.4	41.736	323.31	283	13	1	44	43	38	24	29	12	20	16	17	14	26	13	13	13	12	13	12	12	13	12	12	13	1	1	1	1	1	1	1	1	1	1	1	1679800000	2476700000
hsa05205 Proteoglycans in cancer	0.212258	5	1.54	P21333	Filamin-A	0.189	Q1	FLNA	17	280.74	148.4	107	34	34	32	18	21	18	12	0	1	1	0	0	4	32	19	26	23	17	1	5	7	2	1	8	32	19	26	23	17	1	5	7	2	1	8	21589000	6136700
hsa05205 Proteoglycans in cancer	0.212258	5	1.54	P51884	Lumican	0.644	Q2	LUM	37.6	38.429	323.31	219	12	9	19	17	21	17	19	24	15	15	25	23	24	10	11	11	11	11	11	10	10	11	11	11	8	8	9	9	9	9	8	8	9	9	9	1097200000	1240200000
hsa05205 Proteoglycans in cancer	0.212258	5	1.54	P05106	Integrin beta-3	0.08	Q1	ITGB3	10.4	87.057	36.945	17	6	6	8	6	1	2	0	0	0	0	0	0	0	5	6	4	5	1	0	1	1	0	0	0	5	6	4	5	1	0	1	1	0	0	0	3906900	5415700
hsa05205 Proteoglycans in cancer	0.212258	5	1.54	P26038	Moesin	0.121	Q1	MSN	19.6	67.819	24.978	42	11	11	7	9	10	2	1	0	2	2	0	1	8	9	10	10	6	4	5	3	5	3	1	8	9	10	10	6	4	5	3	5	3	1	8	19645000	35820000
hsa05205 Proteoglycans in cancer	0.212258	5	1.54	P60709	"Actin, cytoplasmic 1"	0.29	Q1	ACTB	46.4	41.736	323.31	283	13	1	44	43	38	24	29	12	20	16	17	14	26	13	13	13	12	13	12	12	13	12	12	13	1	1	1	1	1	1	1	1	1	1	1	1679800000	2476700000
hsa00051 Fructose and mannose metabolism	0.105756	2	3.38	P04075	Fructose-bisphosphate aldolase A	0.297	Q1	ALDOA	55.5	39.42	170.22	85	15	13	16	16	9	9	5	3	6	3	3	3	12	13	14	11	10	9	4	8	7	4	4	11	12	12	9	9	8	3	8	6	4	4	10	114450000	164780000
hsa00051 Fructose and mannose metabolism	0.105756	2	3.38	P60174	Triosephosphate isomerase	0.148	Q1	TPI1	53.1	30.791	48.92	40	10	10	7	8	4	3	1	0	1	2	1	6	7	8	10	6	6	2	1	5	3	3	5	7	8	10	6	6	2	1	5	3	3	5	7	23705000	55107000
hsa05206 MicroRNAs in cancer	0.897157	1	0.48	P05106	Integrin beta-3	0.08	Q1	ITGB3	10.4	87.057	36.945	17	6	6	8	6	1	2	0	0	0	0	0	0	0	5	6	4	5	1	0	1	1	0	0	0	5	6	4	5	1	0	1	1	0	0	0	3906900	5415700
hsa04925 Aldosterone synthesis and secretion	0.619038	1	1.13	P0DP25	Calmodulin-3	0.117	Q1	CALM3	30.9	16.837	77.602	20	5	4	3	5	4	2	1	0	1	1	0	0	3	3	3	3	3	2	2	2	2	1	1	5	2	3	2	2	2	2	2	2	1	1	4	127230000	180730000
hsa03050 Proteasome	0.676094	1	0.97	P25788	Proteasome subunit alpha type-3	0.155	Q1	PSMA3	8.6	28.433	1.6434	1	2	2	0	0	0	0	1	0	0	0	0	0	0	0	0	1	2	1	0	1	0	0	1	0	0	0	1	2	1	0	1	0	0	1	0	0	0
hsa04740 Olfactory transduction	0.473641	1	1.69	P0DP25	Calmodulin-3	0.117	Q1	CALM3	30.9	16.837	77.602	20	5	4	3	5	4	2	1	0	1	1	0	0	3	3	3	3	3	2	2	2	2	1	1	5	2	3	2	2	2	2	2	2	1	1	4	127230000	180730000
hsa04922 Glucagon signaling pathway	0.0995994	3	2.54	P00338	L-lactate dehydrogenase A chain	0.507	Q2	LDHA	32.2	36.688	37.961	47	11	10	6	8	6	3	3	3	1	2	2	3	10	10	11	10	9	7	9	9	6	7	7	11	9	10	9	8	6	8	8	5	6	6	10	81107000	119510000
hsa04922 Glucagon signaling pathway	0.0995994	3	2.54	P0DP25	Calmodulin-3	0.117	Q1	CALM3	30.9	16.837	77.602	20	5	4	3	5	4	2	1	0	1	1	0	0	3	3	3	3	3	2	2	2	2	1	1	5	2	3	2	2	2	2	2	2	1	1	4	127230000	180730000
hsa04922 Glucagon signaling pathway	0.0995994	3	2.54	P14618	Pyruvate kinase PKM	0.175	Q1	PKM	39.2	57.936	117.99	70	16	16	14	16	13	4	2	4	2	2	0	3	10	13	14	11	7	5	5	6	6	4	2	12	13	14	11	7	5	5	6	6	4	2	12	33164000	55443000
hsa04722 Neurotrophin signaling pathway	0.171941	3	2.03	P52565	Rho GDP-dissociation inhibitor 1	0.153	Q1	ARHGDIA	19.1	23.207	42.874	15	4	4	3	2	3	1	1	0	0	0	0	0	5	4	3	3	3	2	1	1	2	2	2	4	4	3	3	3	2	1	1	2	2	2	4	23393000	35595000
hsa04722 Neurotrophin signaling pathway	0.171941	3	2.03	P0DP25	Calmodulin-3	0.117	Q1	CALM3	30.9	16.837	77.602	20	5	4	3	5	4	2	1	0	1	1	0	0	3	3	3	3	3	2	2	2	2	1	1	5	2	3	2	2	2	2	2	2	1	1	4	127230000	180730000
hsa04722 Neurotrophin signaling pathway	0.171941	3	2.03	P52566	Rho GDP-dissociation inhibitor 2	0.213	Q1	ARHGDIB	28.9	22.988	27.245	30	5	5	4	6	5	4	2	0	3	1	1	1	3	4	4	4	2	2	1	2	2	2	1	4	4	4	4	2	2	1	2	2	2	1	4	49010000	69973000
hsa04218 Cellular senescence	0.724718	1	0.85	P0DP25	Calmodulin-3	0.117	Q1	CALM3	30.9	16.837	77.602	20	5	4	3	5	4	2	1	0	1	1	0	0	3	3	3	3	3	2	2	2	2	1	1	5	2	3	2	2	2	2	2	2	1	1	4	127230000	180730000
hsa04930 Type II diabetes mellitus	0.473641	1	1.69	P14618	Pyruvate kinase PKM	0.175	Q1	PKM	39.2	57.936	117.99	70	16	16	14	16	13	4	2	4	2	2	0	3	10	13	14	11	7	5	5	6	6	4	2	12	13	14	11	7	5	5	6	6	4	2	12	33164000	55443000
hsa04144 Endocytosis	0.16709	4	1.81	P17066	Heat shock 70 kDa protein 6	0.618	Q2	HSPA6	11.7	71.027	5.8846	10	6	1	1	0	1	1	1	1	1	1	1	1	1	3	4	3	2	1	2	1	1	1	3	5	1	1	1	1	1	1	1	1	1	1	1	15161000	17349000
hsa04144 Endocytosis	0.16709	4	1.81	P47756	F-actin-capping protein subunit beta	0.116	Q1	CAPZB	9.7	31.35	12.121	7	2	2	1	2	0	0	0	0	0	0	0	0	4	2	2	1	2	1	0	0	1	0	0	2	2	2	1	2	1	0	0	1	0	0	2	2023200	1600400
hsa04144 Endocytosis	0.16709	4	1.81	P11142	Heat shock cognate 71 kDa protein	0.227	Q1	HSPA8	25.5	70.897	165.4	49	14	11	8	8	9	4	3	0	1	1	0	1	14	8	11	10	8	8	4	1	4	3	5	13	7	9	9	7	8	3	1	4	3	4	11	16406000	30765000
hsa04144 Endocytosis	0.16709	4	1.81	P02786	Transferrin receptor protein 1	4.066	Q4	TFRC	10.7	84.87	9.3186	15	7	7	0	1	1	0	2	0	2	4	1	4	0	1	3	1	0	3	3	3	6	1	5	0	1	3	1	0	3	3	3	6	1	5	0	922240	1377600
hsa04728 Dopaminergic synapse	0.473641	1	1.69	P0DP25	Calmodulin-3	0.117	Q1	CALM3	30.9	16.837	77.602	20	5	4	3	5	4	2	1	0	1	1	0	0	3	3	3	3	3	2	2	2	2	1	1	5	2	3	2	2	2	2	2	2	1	1	4	127230000	180730000
hsa00590 Arachidonic acid metabolism	0.619038	1	1.13	P41222	Prostaglandin-H2 D-isomerase	2.503	Q4	PTGDS	28.9	21.029	9.0818	39	5	5	1	3	1	1	5	12	1	3	4	2	6	4	4	4	3	3	5	4	4	4	3	4	4	4	4	3	3	5	4	4	4	3	4	29359000	40630000
hsa04921 Oxytocin signaling pathway	0.550471	2	1.13	P0DP25	Calmodulin-3	0.117	Q1	CALM3	30.9	16.837	77.602	20	5	4	3	5	4	2	1	0	1	1	0	0	3	3	3	3	3	2	2	2	2	1	1	5	2	3	2	2	2	2	2	2	1	1	4	127230000	180730000
hsa04921 Oxytocin signaling pathway	0.550471	2	1.13	P60709	"Actin, cytoplasmic 1"	0.29	Q1	ACTB	46.4	41.736	323.31	283	13	1	44	43	38	24	29	12	20	16	17	14	26	13	13	13	12	13	12	12	13	12	12	13	1	1	1	1	1	1	1	1	1	1	1	1679800000	2476700000
hsa05221 Acute myeloid leukemia	0.552112	1	1.35	P07333	Macrophage colony-stimulating factor 1 receptor	1.862	Q3	CSF1R	5.6	107.98	41.237	26	4	4	1	4	1	2	2	5	2	2	3	2	2	3	4	3	3	4	4	3	4	4	2	3	3	4	3	3	4	4	3	4	4	2	3	4190300	7776200
hsa04514 Cell adhesion molecules (CAMs)	0.993096	1	0.23	P16109	P-selectin	0.249	Q1	SELP	6.4	90.833	6.3734	8	3	3	3	2	2	1	0	0	0	0	0	0	0	3	3	2	1	1	0	1	1	0	1	1	3	3	2	1	1	0	1	1	0	1	1	1648300	1685800
hsa05418 Fluid shear stress and atherosclerosis	0.413371	4	1.23	P78417	Glutathione S-transferase omega-1	0.286	Q1	GSTO1	26.1	27.566	49.957	23	6	6	6	2	3	1	0	1	2	3	1	1	3	6	4	5	3	2	3	3	3	3	4	5	6	4	5	3	2	3	3	3	3	4	5	24216000	44297000
hsa05418 Fluid shear stress and atherosclerosis	0.413371	4	1.23	P05106	Integrin beta-3	0.08	Q1	ITGB3	10.4	87.057	36.945	17	6	6	8	6	1	2	0	0	0	0	0	0	0	5	6	4	5	1	0	1	1	0	0	0	5	6	4	5	1	0	1	1	0	0	0	3906900	5415700
hsa05418 Fluid shear stress and atherosclerosis	0.413371	4	1.23	P0DP25	Calmodulin-3	0.117	Q1	CALM3	30.9	16.837	77.602	20	5	4	3	5	4	2	1	0	1	1	0	0	3	3	3	3	3	2	2	2	2	1	1	5	2	3	2	2	2	2	2	2	1	1	4	127230000	180730000
hsa05418 Fluid shear stress and atherosclerosis	0.413371	4	1.23	P60709	"Actin, cytoplasmic 1"	0.29	Q1	ACTB	46.4	41.736	323.31	283	13	1	44	43	38	24	29	12	20	16	17	14	26	13	13	13	12	13	12	12	13	12	12	13	1	1	1	1	1	1	1	1	1	1	1	1679800000	2476700000
hsa05010 Alzheimer disease	0.448714	2	1.35	P0DP25	Calmodulin-3	0.117	Q1	CALM3	30.9	16.837	77.602	20	5	4	3	5	4	2	1	0	1	1	0	0	3	3	3	3	3	2	2	2	2	1	1	5	2	3	2	2	2	2	2	2	1	1	4	127230000	180730000
hsa05010 Alzheimer disease	0.448714	2	1.35	P04406	Glyceraldehyde-3-phosphate dehydrogenase	0.336	Q1	GAPDH	50.1	36.053	156.78	71	13	13	14	16	10	3	6	2	4	2	2	3	9	11	11	10	7	7	6	7	7	4	6	10	11	11	10	7	7	6	7	7	4	6	10	81675000	156530000
hsa05132 Salmonella infection	0.0694446	3	2.9	P21333	Filamin-A	0.189	Q1	FLNA	17	280.74	148.4	107	34	34	32	18	21	18	12	0	1	1	0	0	4	32	19	26	23	17	1	5	7	2	1	8	32	19	26	23	17	1	5	7	2	1	8	21589000	6136700
hsa05132 Salmonella infection	0.0694446	3	2.9	P18428	Lipopolysaccharide-binding protein	2.682	Q4	LBP	12.5	53.383	18.703	55	6	6	7	5	2	1	7	10	4	5	5	5	4	5	5	3	4	5	6	4	5	5	3	4	5	5	3	4	5	6	4	5	5	3	4	52797000	66496000
hsa05132 Salmonella infection	0.0694446	3	2.9	P60709	"Actin, cytoplasmic 1"	0.29	Q1	ACTB	46.4	41.736	323.31	283	13	1	44	43	38	24	29	12	20	16	17	14	26	13	13	13	12	13	12	12	13	12	12	13	1	1	1	1	1	1	1	1	1	1	1	1679800000	2476700000
hsa05165 Human papillomavirus infection	0.792191	3	0.75	P05106	Integrin beta-3	0.08	Q1	ITGB3	10.4	87.057	36.945	17	6	6	8	6	1	2	0	0	0	0	0	0	0	5	6	4	5	1	0	1	1	0	0	0	5	6	4	5	1	0	1	1	0	0	0	3906900	5415700
hsa05165 Human papillomavirus infection	0.792191	3	0.75	P04275	von Willebrand factor	3.077	Q4	VWF	26.4	309.26	323.31	353	59	59	18	16	26	12	36	46	39	55	19	39	47	26	21	33	19	35	44	41	45	28	42	40	26	21	33	19	35	44	41	45	28	42	40	8507200	7019600
hsa05165 Human papillomavirus infection	0.792191	3	0.75	P14618	Pyruvate kinase PKM	0.175	Q1	PKM	39.2	57.936	117.99	70	16	16	14	16	13	4	2	4	2	2	0	3	10	13	14	11	7	5	5	6	6	4	2	12	13	14	11	7	5	5	6	6	4	2	12	33164000	55443000
hsa04512 ECM-receptor interaction	0.657166	3	0.92	P40197	Platelet glycoprotein V	0.056	Q1	GP5	18.9	60.958	20.765	12	8	8	1	8	1	1	1	0	0	0	0	0	0	3	8	4	2	1	1	1	1	1	0	1	3	8	4	2	1	1	1	1	1	0	1	2237600	27751000
hsa04512 ECM-receptor interaction	0.657166	3	0.92	P05106	Integrin beta-3	0.08	Q1	ITGB3	10.4	87.057	36.945	17	6	6	8	6	1	2	0	0	0	0	0	0	0	5	6	4	5	1	0	1	1	0	0	0	5	6	4	5	1	0	1	1	0	0	0	3906900	5415700
hsa04512 ECM-receptor interaction	0.657166	3	0.92	P04275	von Willebrand factor	3.077	Q4	VWF	26.4	309.26	323.31	353	59	59	18	16	26	12	36	46	39	55	19	39	47	26	21	33	19	35	44	41	45	28	42	40	26	21	33	19	35	44	41	45	28	42	40	8507200	7019600
hsa04670 Leukocyte transendothelial migration	0.19905	4	1.69	P12814	Alpha-actinin-1	0.07	Q1	ACTN1	25.3	103.06	41.766	40	19	19	10	5	10	4	0	0	0	0	0	0	11	13	11	10	7	3	0	1	1	0	0	12	13	11	10	7	3	0	1	1	0	0	12	13018000	5554900
hsa04670 Leukocyte transendothelial migration	0.19905	4	1.69	P18206	Vinculin	0.208	Q1	VCL	38.3	123.8	323.31	201	39	39	44	37	31	19	17	8	9	12	6	6	12	35	35	28	27	20	11	15	17	7	8	17	35	35	28	27	20	11	15	17	7	8	17	96878000	122590000
hsa04670 Leukocyte transendothelial migration	0.19905	4	1.69	P26038	Moesin	0.121	Q1	MSN	19.6	67.819	24.978	42	11	11	7	9	10	2	1	0	2	2	0	1	8	9	10	10	6	4	5	3	5	3	1	8	9	10	10	6	4	5	3	5	3	1	8	19645000	35820000
hsa04670 Leukocyte transendothelial migration	0.19905	4	1.69	P60709	"Actin, cytoplasmic 1"	0.29	Q1	ACTB	46.4	41.736	323.31	283	13	1	44	43	38	24	29	12	20	16	17	14	26	13	13	13	12	13	12	12	13	12	12	13	1	1	1	1	1	1	1	1	1	1	1	1679800000	2476700000
hsa00270 Cysteine and methionine metabolism	0.159757	2	2.71	P00338	L-lactate dehydrogenase A chain	0.507	Q2	LDHA	32.2	36.688	37.961	47	11	10	6	8	6	3	3	3	1	2	2	3	10	10	11	10	9	7	9	9	6	7	7	11	9	10	9	8	6	8	8	5	6	6	10	81107000	119510000
hsa00270 Cysteine and methionine metabolism	0.159757	2	2.71	P40925	"Malate dehydrogenase, cytoplasmic"	0.302	Q1	MDH1	20.7	36.426	37.323	16	5	5	1	5	2	0	1	0	0	0	0	1	6	4	5	3	2	3	1	1	2	1	1	5	4	5	3	2	3	1	1	2	1	1	5	10639000	16862000
hsa05164 Influenza A	0.212492	3	1.85	P17066	Heat shock 70 kDa protein 6	0.618	Q2	HSPA6	11.7	71.027	5.8846	10	6	1	1	0	1	1	1	1	1	1	1	1	1	3	4	3	2	1	2	1	1	1	3	5	1	1	1	1	1	1	1	1	1	1	1	15161000	17349000
hsa05164 Influenza A	0.212492	3	1.85	P11142	Heat shock cognate 71 kDa protein	0.227	Q1	HSPA8	25.5	70.897	165.4	49	14	11	8	8	9	4	3	0	1	1	0	1	14	8	11	10	8	8	4	1	4	3	5	13	7	9	9	7	8	3	1	4	3	4	11	16406000	30765000
hsa05164 Influenza A	0.212492	3	1.85	P60709	"Actin, cytoplasmic 1"	0.29	Q1	ACTB	46.4	41.736	323.31	283	13	1	44	43	38	24	29	12	20	16	17	14	26	13	13	13	12	13	12	12	13	12	12	13	1	1	1	1	1	1	1	1	1	1	1	1679800000	2476700000
hsa05163 Human cytomegalovirus infection	0.429348	3	1.27	P05106	Integrin beta-3	0.08	Q1	ITGB3	10.4	87.057	36.945	17	6	6	8	6	1	2	0	0	0	0	0	0	0	5	6	4	5	1	0	1	1	0	0	0	5	6	4	5	1	0	1	1	0	0	0	3906900	5415700
hsa05163 Human cytomegalovirus infection	0.429348	3	1.27	P0DP25	Calmodulin-3	0.117	Q1	CALM3	30.9	16.837	77.602	20	5	4	3	5	4	2	1	0	1	1	0	0	3	3	3	3	3	2	2	2	2	1	1	5	2	3	2	2	2	2	2	2	1	1	4	127230000	180730000
hsa05163 Human cytomegalovirus infection	0.429348	3	1.27	P30101	Protein disulfide-isomerase A3	0.123	Q1	PDIA3	24	56.782	17.676	30	9	9	6	7	5	6	1	1	0	1	2	0	1	8	7	7	7	3	2	2	3	2	1	5	8	7	7	7	3	2	2	3	2	1	5	15987000	21610000
hsa05133 Pertussis	0.340123	4	1.35	P04003	C4b-binding protein alpha chain	1.539	Q3	C4BPA	62.3	67.033	323.31	945	33	32	91	68	77	73	81	92	100	98	93	90	82	31	33	27	25	26	33	26	30	24	27	30	30	32	26	25	25	32	25	29	24	26	29	3047200000	4502000000
hsa05133 Pertussis	0.340123	4	1.35	P23528	Cofilin-1	0.126	Q1	CFL1	61.4	18.502	247.52	61	9	9	14	13	8	6	2	1	3	3	1	1	9	9	7	8	5	6	1	3	4	3	2	8	9	7	8	5	6	1	3	4	3	2	8	191870000	252610000
hsa05133 Pertussis	0.340123	4	1.35	P0DP25	Calmodulin-3	0.117	Q1	CALM3	30.9	16.837	77.602	20	5	4	3	5	4	2	1	0	1	1	0	0	3	3	3	3	3	2	2	2	2	1	1	5	2	3	2	2	2	2	2	2	1	1	4	127230000	180730000
hsa05133 Pertussis	0.340123	4	1.35	P20851	C4b-binding protein beta chain	1.628	Q3	C4BPB	48.8	28.357	51.954	160	10	10	13	15	10	9	13	19	14	17	17	19	14	9	7	8	7	9	9	7	9	8	9	6	9	7	8	7	9	9	7	9	8	9	6	570440000	533720000
hsa04064 NF-kappa B signaling pathway	0.87869	1	0.52	P18428	Lipopolysaccharide-binding protein	2.682	Q4	LBP	12.5	53.383	18.703	55	6	6	7	5	2	1	7	10	4	5	5	5	4	5	5	3	4	5	6	4	5	5	3	4	5	5	3	4	5	6	4	5	5	3	4	52797000	66496000
hsa04060 Cytokine-cytokine receptor interaction	0.134035	3	2.26	P02775	Platelet basic protein	0.14	Q1	PPBP	38.3	13.894	276.25	95	6	6	15	21	10	8	7	5	6	4	7	4	8	6	6	6	5	4	5	5	6	5	4	5	6	6	6	5	4	5	5	6	5	4	5	3016800000	4086800000
hsa04060 Cytokine-cytokine receptor interaction	0.134035	3	2.26	P07333	Macrophage colony-stimulating factor 1 receptor	1.862	Q3	CSF1R	5.6	107.98	41.237	26	4	4	1	4	1	2	2	5	2	2	3	2	2	3	4	3	3	4	4	3	4	4	2	3	3	4	3	3	4	4	3	4	4	2	3	4190300	7776200
hsa04060 Cytokine-cytokine receptor interaction	0.134035	3	2.26	P02776	Platelet factor 4	0.145	Q1	PF4	34.7	10.845	28.636	11	3	1	4	3	0	2	0	0	0	1	0	0	1	3	3	2	1	2	0	1	1	0	0	2	1	1	1	0	1	0	0	0	0	0	0	277030000	290140000
hsa05216 Thyroid cancer	0.273918	1	3.38	P06753	Tropomyosin alpha-3 chain	0.429	Q1	TPM3	11.9	32.95	2.9034	6	4	2	2	1	1	1	0	0	0	0	0	0	1	4	4	4	3	2	1	2	1	1	1	3	2	2	2	1	1	0	1	0	0	0	2	13734000	12626000
hsa04960 Aldosterone-regulated sodium reabsorption	0.38167	1	2.26	P31947	14-3-3 protein sigma	0.261	Q1	SFN	13.3	27.774	-2	10	4	1	1	2	2	1	1	0	1	1	0	0	1	4	4	4	4	3	2	3	4	3	3	4	1	1	1	1	1	1	1	1	1	1	1	11524000	19574000
hsa04260 Cardiac muscle contraction	0.0110724	3	5.08	P67936	Tropomyosin alpha-4 chain	0.108	Q1	TPM4	35.5	28.521	214.84	63	11	6	13	14	9	7	4	1	2	5	3	1	4	11	10	9	8	3	2	2	4	2	1	5	6	6	5	5	2	1	1	2	1	0	3	221340000	259620000
hsa04260 Cardiac muscle contraction	0.0110724	3	5.08	P06753	Tropomyosin alpha-3 chain	0.429	Q1	TPM3	11.9	32.95	2.9034	6	4	2	2	1	1	1	0	0	0	0	0	0	1	4	4	4	3	2	1	2	1	1	1	3	2	2	2	1	1	0	1	0	0	0	2	13734000	12626000
hsa04260 Cardiac muscle contraction	0.0110724	3	5.08	P07951	Tropomyosin beta chain	0.137	Q1	TPM2	14.1	32.85	3.3849	6	6	0	2	1	1	1	1	0	0	0	0	0	0	6	5	5	4	2	1	2	3	1	1	2	0	0	0	0	0	0	0	0	0	0	0	9486100	11813000
hsa05410 Hypertrophic cardiomyopathy (HCM)	0.0551441	5	2.26	P67936	Tropomyosin alpha-4 chain	0.108	Q1	TPM4	35.5	28.521	214.84	63	11	6	13	14	9	7	4	1	2	5	3	1	4	11	10	9	8	3	2	2	4	2	1	5	6	6	5	5	2	1	1	2	1	0	3	221340000	259620000
hsa05410 Hypertrophic cardiomyopathy (HCM)	0.0551441	5	2.26	P06753	Tropomyosin alpha-3 chain	0.429	Q1	TPM3	11.9	32.95	2.9034	6	4	2	2	1	1	1	0	0	0	0	0	0	1	4	4	4	3	2	1	2	1	1	1	3	2	2	2	1	1	0	1	0	0	0	2	13734000	12626000
hsa05410 Hypertrophic cardiomyopathy (HCM)	0.0551441	5	2.26	P05106	Integrin beta-3	0.08	Q1	ITGB3	10.4	87.057	36.945	17	6	6	8	6	1	2	0	0	0	0	0	0	0	5	6	4	5	1	0	1	1	0	0	0	5	6	4	5	1	0	1	1	0	0	0	3906900	5415700
hsa05410 Hypertrophic cardiomyopathy (HCM)	0.0551441	5	2.26	P07951	Tropomyosin beta chain	0.137	Q1	TPM2	14.1	32.85	3.3849	6	6	0	2	1	1	1	1	0	0	0	0	0	0	6	5	5	4	2	1	2	3	1	1	2	0	0	0	0	0	0	0	0	0	0	0	9486100	11813000
hsa05410 Hypertrophic cardiomyopathy (HCM)	0.0551441	5	2.26	P60709	"Actin, cytoplasmic 1"	0.29	Q1	ACTB	46.4	41.736	323.31	283	13	1	44	43	38	24	29	12	20	16	17	14	26	13	13	13	12	13	12	12	13	12	12	13	1	1	1	1	1	1	1	1	1	1	1	1679800000	2476700000
hsa00980 Metabolism of xenobiotics by cytochrome P450	0.473641	1	1.69	P78417	Glutathione S-transferase omega-1	0.286	Q1	GSTO1	26.1	27.566	49.957	23	6	6	6	2	3	1	0	1	2	3	1	1	3	6	4	5	3	2	3	3	3	3	4	5	6	4	5	3	2	3	3	3	3	4	5	24216000	44297000
hsa04915 Estrogen signaling pathway	0.386167	3	1.35	P17066	Heat shock 70 kDa protein 6	0.618	Q2	HSPA6	11.7	71.027	5.8846	10	6	1	1	0	1	1	1	1	1	1	1	1	1	3	4	3	2	1	2	1	1	1	3	5	1	1	1	1	1	1	1	1	1	1	1	15161000	17349000
hsa04915 Estrogen signaling pathway	0.386167	3	1.35	P0DP25	Calmodulin-3	0.117	Q1	CALM3	30.9	16.837	77.602	20	5	4	3	5	4	2	1	0	1	1	0	0	3	3	3	3	3	2	2	2	2	1	1	5	2	3	2	2	2	2	2	2	1	1	4	127230000	180730000
hsa04915 Estrogen signaling pathway	0.386167	3	1.35	P11142	Heat shock cognate 71 kDa protein	0.227	Q1	HSPA8	25.5	70.897	165.4	49	14	11	8	8	9	4	3	0	1	1	0	1	14	8	11	10	8	8	4	1	4	3	5	13	7	9	9	7	8	3	1	4	3	4	11	16406000	30765000
hsa04971 Gastric acid secretion	0.552112	1	1.35	P0DP25	Calmodulin-3	0.117	Q1	CALM3	30.9	16.837	77.602	20	5	4	3	5	4	2	1	0	1	1	0	0	3	3	3	3	3	2	2	2	2	1	1	5	2	3	2	2	2	2	2	2	1	1	4	127230000	180730000
hsa05214 Glioma	0.619038	1	1.13	P0DP25	Calmodulin-3	0.117	Q1	CALM3	30.9	16.837	77.602	20	5	4	3	5	4	2	1	0	1	1	0	0	3	3	3	3	3	2	2	2	2	1	1	5	2	3	2	2	2	2	2	2	1	1	4	127230000	180730000
hsa04610 Complement and coagulation cascades	0.870886	5	0.71	P00740	Coagulation factor IX	1.648	Q3	F9	41	51.778	323.31	109	15	15	7	11	10	6	10	10	10	9	14	10	12	12	11	10	10	10	11	11	12	13	11	11	12	11	10	10	10	11	11	12	13	11	11	211810000	271170000
hsa04610 Complement and coagulation cascades	0.870886	5	0.71	P04003	C4b-binding protein alpha chain	1.539	Q3	C4BPA	62.3	67.033	323.31	945	33	32	91	68	77	73	81	92	100	98	93	90	82	31	33	27	25	26	33	26	30	24	27	30	30	32	26	25	25	32	25	29	24	26	29	3047200000	4502000000
hsa04610 Complement and coagulation cascades	0.870886	5	0.71	P02675	Fibrinogen beta chain	2.134	Q4	FGB	74.3	55.928	323.31	714	37	31	79	56	53	39	76	111	48	64	66	59	63	35	32	32	29	34	37	29	32	33	34	30	29	26	26	23	28	31	23	26	27	28	26	2767400000	1768200000
hsa04610 Complement and coagulation cascades	0.870886	5	0.71	P20851	C4b-binding protein beta chain	1.628	Q3	C4BPB	48.8	28.357	51.954	160	10	10	13	15	10	9	13	19	14	17	17	19	14	9	7	8	7	9	9	7	9	8	9	6	9	7	8	7	9	9	7	9	8	9	6	570440000	533720000
hsa04610 Complement and coagulation cascades	0.870886	5	0.71	P04275	von Willebrand factor	3.077	Q4	VWF	26.4	309.26	323.31	353	59	59	18	16	26	12	36	46	39	55	19	39	47	26	21	33	19	35	44	41	45	28	42	40	26	21	33	19	35	44	41	45	28	42	40	8507200	7019600
hsa05152 Tuberculosis	0.895359	2	0.56	P18428	Lipopolysaccharide-binding protein	2.682	Q4	LBP	12.5	53.383	18.703	55	6	6	7	5	2	1	7	10	4	5	5	5	4	5	5	3	4	5	6	4	5	5	3	4	5	5	3	4	5	6	4	5	5	3	4	52797000	66496000
hsa05152 Tuberculosis	0.895359	2	0.56	P0DP25	Calmodulin-3	0.117	Q1	CALM3	30.9	16.837	77.602	20	5	4	3	5	4	2	1	0	1	1	0	0	3	3	3	3	3	2	2	2	2	1	1	5	2	3	2	2	2	2	2	2	1	1	4	127230000	180730000
hsa04020 Calcium signaling pathway	0.856968	1	0.56	P0DP25	Calmodulin-3	0.117	Q1	CALM3	30.9	16.837	77.602	20	5	4	3	5	4	2	1	0	1	1	0	0	3	3	3	3	3	2	2	2	2	1	1	5	2	3	2	2	2	2	2	2	1	1	4	127230000	180730000
hsa04540 Gap junction	0.473641	1	1.69	P68366	Tubulin alpha-4A chain	0.185	Q1	TUBA4A	18.3	49.924	3.9849	4	6	2	1	1	2	0	0	0	0	0	0	0	0	5	6	5	3	3	0	0	1	0	0	4	2	2	2	1	2	0	0	1	0	0	1	4532600	2837900
hsa05202 Transcriptional misregulation in cancer	0.955248	1	0.36	P07333	Macrophage colony-stimulating factor 1 receptor	1.862	Q3	CSF1R	5.6	107.98	41.237	26	4	4	1	4	1	2	2	5	2	2	3	2	2	3	4	3	3	4	4	3	4	4	2	3	3	4	3	3	4	4	3	4	4	2	3	4190300	7776200
hsa05100 Bacterial invasion of epithelial cells	0.501208	2	1.23	P18206	Vinculin	0.208	Q1	VCL	38.3	123.8	323.31	201	39	39	44	37	31	19	17	8	9	12	6	6	12	35	35	28	27	20	11	15	17	7	8	17	35	35	28	27	20	11	15	17	7	8	17	96878000	122590000
hsa05100 Bacterial invasion of epithelial cells	0.501208	2	1.23	P60709	"Actin, cytoplasmic 1"	0.29	Q1	ACTB	46.4	41.736	323.31	283	13	1	44	43	38	24	29	12	20	16	17	14	26	13	13	13	12	13	12	12	13	12	12	13	1	1	1	1	1	1	1	1	1	1	1	1679800000	2476700000
hsa05020 Prion diseases	0.897157	1	0.48	P00441	Superoxide dismutase [Cu-Zn]	0.48	Q1	SOD1	16.9	15.936	54.355	8	2	2	0	2	1	1	0	0	0	1	0	1	2	1	2	2	1	1	0	0	1	0	2	2	1	2	2	1	1	0	0	1	0	2	2	16066000	28563000
hsa03018 RNA degradation	0.147727	1	6.77	P06733	Alpha-enolase	0.101	Q1	ENO1	26.7	47.168	54.28	38	9	9	9	8	6	4	2	0	0	1	0	0	8	8	7	7	6	6	1	1	1	0	1	8	8	7	7	6	6	1	1	1	0	1	8	26475000	48780000
hsa04216 Ferroptosis	0.676094	1	0.97	P02786	Transferrin receptor protein 1	4.066	Q4	TFRC	10.7	84.87	9.3186	15	7	7	0	1	1	0	2	0	2	4	1	4	0	1	3	1	0	3	3	3	6	1	5	0	1	3	1	0	3	3	3	6	1	5	0	922240	1377600
hsa05414 Dilated cardiomyopathy (DCM)	0.15773	5	1.69	P67936	Tropomyosin alpha-4 chain	0.108	Q1	TPM4	35.5	28.521	214.84	63	11	6	13	14	9	7	4	1	2	5	3	1	4	11	10	9	8	3	2	2	4	2	1	5	6	6	5	5	2	1	1	2	1	0	3	221340000	259620000
hsa05414 Dilated cardiomyopathy (DCM)	0.15773	5	1.69	P06753	Tropomyosin alpha-3 chain	0.429	Q1	TPM3	11.9	32.95	2.9034	6	4	2	2	1	1	1	0	0	0	0	0	0	1	4	4	4	3	2	1	2	1	1	1	3	2	2	2	1	1	0	1	0	0	0	2	13734000	12626000
hsa05414 Dilated cardiomyopathy (DCM)	0.15773	5	1.69	P05106	Integrin beta-3	0.08	Q1	ITGB3	10.4	87.057	36.945	17	6	6	8	6	1	2	0	0	0	0	0	0	0	5	6	4	5	1	0	1	1	0	0	0	5	6	4	5	1	0	1	1	0	0	0	3906900	5415700
hsa05414 Dilated cardiomyopathy (DCM)	0.15773	5	1.69	P07951	Tropomyosin beta chain	0.137	Q1	TPM2	14.1	32.85	3.3849	6	6	0	2	1	1	1	1	0	0	0	0	0	0	6	5	5	4	2	1	2	3	1	1	2	0	0	0	0	0	0	0	0	0	0	0	9486100	11813000
hsa05414 Dilated cardiomyopathy (DCM)	0.15773	5	1.69	P60709	"Actin, cytoplasmic 1"	0.29	Q1	ACTB	46.4	41.736	323.31	283	13	1	44	43	38	24	29	12	20	16	17	14	26	13	13	13	12	13	12	12	13	12	12	13	1	1	1	1	1	1	1	1	1	1	1	1679800000	2476700000
hsa05170 Human immunodeficiency virus 1 infection	0.386167	3	1.35	P23528	Cofilin-1	0.126	Q1	CFL1	61.4	18.502	247.52	61	9	9	14	13	8	6	2	1	3	3	1	1	9	9	7	8	5	6	1	3	4	3	2	8	9	7	8	5	6	1	3	4	3	2	8	191870000	252610000
hsa05170 Human immunodeficiency virus 1 infection	0.386167	3	1.35	P0DP25	Calmodulin-3	0.117	Q1	CALM3	30.9	16.837	77.602	20	5	4	3	5	4	2	1	0	1	1	0	0	3	3	3	3	3	2	2	2	2	1	1	5	2	3	2	2	2	2	2	2	1	1	4	127230000	180730000
hsa05170 Human immunodeficiency virus 1 infection	0.386167	3	1.35	P30101	Protein disulfide-isomerase A3	0.123	Q1	PDIA3	24	56.782	17.676	30	9	9	6	7	5	6	1	1	0	1	2	0	1	8	7	7	7	3	2	2	3	2	1	5	8	7	7	7	3	2	2	3	2	1	5	15987000	21610000
hsa05131 Shigellosis	0.335732	2	1.69	P18206	Vinculin	0.208	Q1	VCL	38.3	123.8	323.31	201	39	39	44	37	31	19	17	8	9	12	6	6	12	35	35	28	27	20	11	15	17	7	8	17	35	35	28	27	20	11	15	17	7	8	17	96878000	122590000
hsa05131 Shigellosis	0.335732	2	1.69	P60709	"Actin, cytoplasmic 1"	0.29	Q1	ACTB	46.4	41.736	323.31	283	13	1	44	43	38	24	29	12	20	16	17	14	26	13	13	13	12	13	12	12	13	12	12	13	1	1	1	1	1	1	1	1	1	1	1	1679800000	2476700000
hsa04070 Phosphatidylinositol signaling system	0.552112	1	1.35	P0DP25	Calmodulin-3	0.117	Q1	CALM3	30.9	16.837	77.602	20	5	4	3	5	4	2	1	0	1	1	0	0	3	3	3	3	3	2	2	2	2	1	1	5	2	3	2	2	2	2	2	2	1	1	4	127230000	180730000
hsa04015 Rap1 signaling pathway	0.303644	4	1.43	P07333	Macrophage colony-stimulating factor 1 receptor	1.862	Q3	CSF1R	5.6	107.98	41.237	26	4	4	1	4	1	2	2	5	2	2	3	2	2	3	4	3	3	4	4	3	4	4	2	3	3	4	3	3	4	4	3	4	4	2	3	4190300	7776200
hsa04015 Rap1 signaling pathway	0.303644	4	1.43	P05106	Integrin beta-3	0.08	Q1	ITGB3	10.4	87.057	36.945	17	6	6	8	6	1	2	0	0	0	0	0	0	0	5	6	4	5	1	0	1	1	0	0	0	5	6	4	5	1	0	1	1	0	0	0	3906900	5415700
hsa04015 Rap1 signaling pathway	0.303644	4	1.43	P0DP25	Calmodulin-3	0.117	Q1	CALM3	30.9	16.837	77.602	20	5	4	3	5	4	2	1	0	1	1	0	0	3	3	3	3	3	2	2	2	2	1	1	5	2	3	2	2	2	2	2	2	1	1	4	127230000	180730000
hsa04015 Rap1 signaling pathway	0.303644	4	1.43	P60709	"Actin, cytoplasmic 1"	0.29	Q1	ACTB	46.4	41.736	323.31	283	13	1	44	43	38	24	29	12	20	16	17	14	26	13	13	13	12	13	12	12	13	12	12	13	1	1	1	1	1	1	1	1	1	1	1	1679800000	2476700000
hsa04213 Longevity regulating pathway - multiple species	0.0694446	3	2.9	P17066	Heat shock 70 kDa protein 6	0.618	Q2	HSPA6	11.7	71.027	5.8846	10	6	1	1	0	1	1	1	1	1	1	1	1	1	3	4	3	2	1	2	1	1	1	3	5	1	1	1	1	1	1	1	1	1	1	1	15161000	17349000
hsa04213 Longevity regulating pathway - multiple species	0.0694446	3	2.9	P11142	Heat shock cognate 71 kDa protein	0.227	Q1	HSPA8	25.5	70.897	165.4	49	14	11	8	8	9	4	3	0	1	1	0	1	14	8	11	10	8	8	4	1	4	3	5	13	7	9	9	7	8	3	1	4	3	4	11	16406000	30765000
hsa04213 Longevity regulating pathway - multiple species	0.0694446	3	2.9	P00441	Superoxide dismutase [Cu-Zn]	0.48	Q1	SOD1	16.9	15.936	54.355	8	2	2	0	2	1	1	0	0	0	1	0	1	2	1	2	2	1	1	0	0	1	0	2	2	1	2	2	1	1	0	0	1	0	2	2	16066000	28563000
hsa00760 Nicotinate and nicotinamide metabolism	0.273918	1	3.38	P00491	Purine nucleoside phosphorylase	0.158	Q1	PNP	13.8	32.118	133.95	20	3	3	4	4	1	2	1	0	1	1	0	3	3	3	3	2	3	2	0	1	1	0	3	3	3	3	2	3	2	0	1	1	0	3	3	6531300	30232000
hsa04010 MAPK signaling pathway	0.340123	4	1.35	P21333	Filamin-A	0.189	Q1	FLNA	17	280.74	148.4	107	34	34	32	18	21	18	12	0	1	1	0	0	4	32	19	26	23	17	1	5	7	2	1	8	32	19	26	23	17	1	5	7	2	1	8	21589000	6136700
hsa04010 MAPK signaling pathway	0.340123	4	1.35	P17066	Heat shock 70 kDa protein 6	0.618	Q2	HSPA6	11.7	71.027	5.8846	10	6	1	1	0	1	1	1	1	1	1	1	1	1	3	4	3	2	1	2	1	1	1	3	5	1	1	1	1	1	1	1	1	1	1	1	15161000	17349000
hsa04010 MAPK signaling pathway	0.340123	4	1.35	P07333	Macrophage colony-stimulating factor 1 receptor	1.862	Q3	CSF1R	5.6	107.98	41.237	26	4	4	1	4	1	2	2	5	2	2	3	2	2	3	4	3	3	4	4	3	4	4	2	3	3	4	3	3	4	4	3	4	4	2	3	4190300	7776200
hsa04010 MAPK signaling pathway	0.340123	4	1.35	P11142	Heat shock cognate 71 kDa protein	0.227	Q1	HSPA8	25.5	70.897	165.4	49	14	11	8	8	9	4	3	0	1	1	0	1	14	8	11	10	8	8	4	1	4	3	5	13	7	9	9	7	8	3	1	4	3	4	11	16406000	30765000
hsa04141 Protein processing in endoplasmic reticulum	0.0359412	6	2.26	P33908	"Mannosyl-oligosaccharide 1,2-alpha-mannosidase IA"	2.429	Q4	MAN1A1	17	72.968	19.682	44	10	10	4	4	5	2	4	4	5	3	4	6	3	7	8	7	5	7	6	8	7	7	7	7	7	8	7	5	7	6	8	7	7	7	7	7735200	15611000
hsa04141 Protein processing in endoplasmic reticulum	0.0359412	6	2.26	P17066	Heat shock 70 kDa protein 6	0.618	Q2	HSPA6	11.7	71.027	5.8846	10	6	1	1	0	1	1	1	1	1	1	1	1	1	3	4	3	2	1	2	1	1	1	3	5	1	1	1	1	1	1	1	1	1	1	1	15161000	17349000
hsa04141 Protein processing in endoplasmic reticulum	0.0359412	6	2.26	Q12907	Vesicular integral-membrane protein VIP36	2.23	Q4	LMAN2	9	40.228	18.64	18	3	3	1	1	3	0	1	3	2	2	3	0	2	1	1	2	1	1	3	2	2	2	0	2	1	1	2	1	1	3	2	2	2	0	2	2029200	2258600
hsa04141 Protein processing in endoplasmic reticulum	0.0359412	6	2.26	P30101	Protein disulfide-isomerase A3	0.123	Q1	PDIA3	24	56.782	17.676	30	9	9	6	7	5	6	1	1	0	1	2	0	1	8	7	7	7	3	2	2	3	2	1	5	8	7	7	7	3	2	2	3	2	1	5	15987000	21610000
hsa04141 Protein processing in endoplasmic reticulum	0.0359412	6	2.26	P11142	Heat shock cognate 71 kDa protein	0.227	Q1	HSPA8	25.5	70.897	165.4	49	14	11	8	8	9	4	3	0	1	1	0	1	14	8	11	10	8	8	4	1	4	3	5	13	7	9	9	7	8	3	1	4	3	4	11	16406000	30765000
hsa04141 Protein processing in endoplasmic reticulum	0.0359412	6	2.26	P07237	Protein disulfide-isomerase	0.431	Q1	P4HB	25	57.116	17.263	42	13	13	6	6	4	3	1	4	4	2	5	2	5	10	8	8	6	4	6	6	4	5	4	8	10	8	8	6	4	6	6	4	5	4	8	10944000	8327200
hsa05150 Staphylococcus aureus infection	0.990263	1	0.24	P16109	P-selectin	0.249	Q1	SELP	6.4	90.833	6.3734	8	3	3	3	2	2	1	0	0	0	0	0	0	0	3	3	2	1	1	0	1	1	0	1	1	3	3	2	1	1	0	1	1	0	1	1	1648300	1685800
hsa00910 Nitrogen metabolism	0.38167	1	2.26	P00915	Carbonic anhydrase 1	1.654	Q3	CA1	62.8	28.87	323.31	154	14	14	10	10	11	7	12	14	13	13	15	26	23	12	11	10	11	10	11	10	11	9	11	14	12	11	10	11	10	11	10	11	9	11	14	190530000	197650000
hsa05412 Arrhythmogenic right ventricular cardiomyopathy (ARVC)	0.550471	2	1.13	P05106	Integrin beta-3	0.08	Q1	ITGB3	10.4	87.057	36.945	17	6	6	8	6	1	2	0	0	0	0	0	0	0	5	6	4	5	1	0	1	1	0	0	0	5	6	4	5	1	0	1	1	0	0	0	3906900	5415700
hsa05412 Arrhythmogenic right ventricular cardiomyopathy (ARVC)	0.550471	2	1.13	P60709	"Actin, cytoplasmic 1"	0.29	Q1	ACTB	46.4	41.736	323.31	283	13	1	44	43	38	24	29	12	20	16	17	14	26	13	13	13	12	13	12	12	13	12	12	13	1	1	1	1	1	1	1	1	1	1	1	1679800000	2476700000
hsa04530 Tight junction	0.0712117	5	2.12	P12814	Alpha-actinin-1	0.07	Q1	ACTN1	25.3	103.06	41.766	40	19	19	10	5	10	4	0	0	0	0	0	0	11	13	11	10	7	3	0	1	1	0	0	12	13	11	10	7	3	0	1	1	0	0	12	13018000	5554900
hsa04530 Tight junction	0.0712117	5	2.12	P68366	Tubulin alpha-4A chain	0.185	Q1	TUBA4A	18.3	49.924	3.9849	4	6	2	1	1	2	0	0	0	0	0	0	0	0	5	6	5	3	3	0	0	1	0	0	4	2	2	2	1	2	0	0	1	0	0	1	4532600	2837900
hsa04530 Tight junction	0.0712117	5	2.12	P61160	Actin-related protein 2	0.216	Q1	ACTR2	9.9	44.76	11.586	14	3	3	2	4	2	3	0	0	1	1	0	0	1	2	3	2	2	2	2	1	2	0	0	2	2	3	2	2	2	2	1	2	0	0	2	9435400	17416000
hsa04530 Tight junction	0.0712117	5	2.12	P26038	Moesin	0.121	Q1	MSN	19.6	67.819	24.978	42	11	11	7	9	10	2	1	0	2	2	0	1	8	9	10	10	6	4	5	3	5	3	1	8	9	10	10	6	4	5	3	5	3	1	8	19645000	35820000
hsa04530 Tight junction	0.0712117	5	2.12	P60709	"Actin, cytoplasmic 1"	0.29	Q1	ACTB	46.4	41.736	323.31	283	13	1	44	43	38	24	29	12	20	16	17	14	26	13	13	13	12	13	12	12	13	12	12	13	1	1	1	1	1	1	1	1	1	1	1	1679800000	2476700000
hsa04810 Regulation of actin cytoskeleton	0.00933181	7	2.63	P12814	Alpha-actinin-1	0.07	Q1	ACTN1	25.3	103.06	41.766	40	19	19	10	5	10	4	0	0	0	0	0	0	11	13	11	10	7	3	0	1	1	0	0	12	13	11	10	7	3	0	1	1	0	0	12	13018000	5554900
hsa04810 Regulation of actin cytoskeleton	0.00933181	7	2.63	P05106	Integrin beta-3	0.08	Q1	ITGB3	10.4	87.057	36.945	17	6	6	8	6	1	2	0	0	0	0	0	0	0	5	6	4	5	1	0	1	1	0	0	0	5	6	4	5	1	0	1	1	0	0	0	3906900	5415700
hsa04810 Regulation of actin cytoskeleton	0.00933181	7	2.63	P23528	Cofilin-1	0.126	Q1	CFL1	61.4	18.502	247.52	61	9	9	14	13	8	6	2	1	3	3	1	1	9	9	7	8	5	6	1	3	4	3	2	8	9	7	8	5	6	1	3	4	3	2	8	191870000	252610000
hsa04810 Regulation of actin cytoskeleton	0.00933181	7	2.63	P18206	Vinculin	0.208	Q1	VCL	38.3	123.8	323.31	201	39	39	44	37	31	19	17	8	9	12	6	6	12	35	35	28	27	20	11	15	17	7	8	17	35	35	28	27	20	11	15	17	7	8	17	96878000	122590000
hsa04810 Regulation of actin cytoskeleton	0.00933181	7	2.63	P26038	Moesin	0.121	Q1	MSN	19.6	67.819	24.978	42	11	11	7	9	10	2	1	0	2	2	0	1	8	9	10	10	6	4	5	3	5	3	1	8	9	10	10	6	4	5	3	5	3	1	8	19645000	35820000
hsa04810 Regulation of actin cytoskeleton	0.00933181	7	2.63	P60709	"Actin, cytoplasmic 1"	0.29	Q1	ACTB	46.4	41.736	323.31	283	13	1	44	43	38	24	29	12	20	16	17	14	26	13	13	13	12	13	12	12	13	12	12	13	1	1	1	1	1	1	1	1	1	1	1	1679800000	2476700000
hsa04810 Regulation of actin cytoskeleton	0.00933181	7	2.63	P62328	Thymosin beta-4	0.219	Q1	TMSB4X	31.8	5.0526	39.432	45	2	2	5	6	10	5	4	2	3	4	2	2	2	2	2	2	2	2	1	2	2	2	1	2	2	2	2	2	2	1	2	2	2	1	2	4068000000	5511100000
hsa04024 cAMP signaling pathway	0.724718	1	0.85	P0DP25	Calmodulin-3	0.117	Q1	CALM3	30.9	16.837	77.602	20	5	4	3	5	4	2	1	0	1	1	0	0	3	3	3	3	3	2	2	2	2	1	1	5	2	3	2	2	2	2	2	2	1	1	4	127230000	180730000
hsa04912 GnRH signaling pathway	0.552112	1	1.35	P0DP25	Calmodulin-3	0.117	Q1	CALM3	30.9	16.837	77.602	20	5	4	3	5	4	2	1	0	1	1	0	0	3	3	3	3	3	2	2	2	2	1	1	5	2	3	2	2	2	2	2	2	1	1	4	127230000	180730000
hsa00640 Propanoate metabolism	0.273918	1	3.38	P00338	L-lactate dehydrogenase A chain	0.507	Q2	LDHA	32.2	36.688	37.961	47	11	10	6	8	6	3	3	3	1	2	2	3	10	10	11	10	9	7	9	9	6	7	7	11	9	10	9	8	6	8	8	5	6	6	10	81107000	119510000
hsa00010 Glycolysis / Gluconeogenesis	0.00430025	7	2.96	P00338	L-lactate dehydrogenase A chain	0.507	Q2	LDHA	32.2	36.688	37.961	47	11	10	6	8	6	3	3	3	1	2	2	3	10	10	11	10	9	7	9	9	6	7	7	11	9	10	9	8	6	8	8	5	6	6	10	81107000	119510000
hsa00010 Glycolysis / Gluconeogenesis	0.00430025	7	2.96	P04075	Fructose-bisphosphate aldolase A	0.297	Q1	ALDOA	55.5	39.42	170.22	85	15	13	16	16	9	9	5	3	6	3	3	3	12	13	14	11	10	9	4	8	7	4	4	11	12	12	9	9	8	3	8	6	4	4	10	114450000	164780000
hsa00010 Glycolysis / Gluconeogenesis	0.00430025	7	2.96	P60174	Triosephosphate isomerase	0.148	Q1	TPI1	53.1	30.791	48.92	40	10	10	7	8	4	3	1	0	1	2	1	6	7	8	10	6	6	2	1	5	3	3	5	7	8	10	6	6	2	1	5	3	3	5	7	23705000	55107000
hsa00010 Glycolysis / Gluconeogenesis	0.00430025	7	2.96	P06733	Alpha-enolase	0.101	Q1	ENO1	26.7	47.168	54.28	38	9	9	9	8	6	4	2	0	0	1	0	0	8	8	7	7	6	6	1	1	1	0	1	8	8	7	7	6	6	1	1	1	0	1	8	26475000	48780000
hsa00010 Glycolysis / Gluconeogenesis	0.00430025	7	2.96	P04406	Glyceraldehyde-3-phosphate dehydrogenase	0.336	Q1	GAPDH	50.1	36.053	156.78	71	13	13	14	16	10	3	6	2	4	2	2	3	9	11	11	10	7	7	6	7	7	4	6	10	11	11	10	7	7	6	7	7	4	6	10	81675000	156530000
hsa00010 Glycolysis / Gluconeogenesis	0.00430025	7	2.96	P00558	Phosphoglycerate kinase 1	0.252	Q1	PGK1	42.7	44.614	189.22	83	14	14	19	20	15	1	5	0	1	3	0	5	14	11	13	11	6	6	0	5	6	2	5	10	11	13	11	6	6	0	5	6	2	5	10	21864000	47367000
hsa00010 Glycolysis / Gluconeogenesis	0.00430025	7	2.96	P14618	Pyruvate kinase PKM	0.175	Q1	PKM	39.2	57.936	117.99	70	16	16	14	16	13	4	2	4	2	2	0	3	10	13	14	11	7	5	5	6	6	4	2	12	13	14	11	7	5	5	6	6	4	2	12	33164000	55443000
hsa05130 Pathogenic Escherichia coli infection	0.638628	2	0.97	P68366	Tubulin alpha-4A chain	0.185	Q1	TUBA4A	18.3	49.924	3.9849	4	6	2	1	1	2	0	0	0	0	0	0	0	0	5	6	5	3	3	0	0	1	0	0	4	2	2	2	1	2	0	0	1	0	0	1	4532600	2837900
hsa05130 Pathogenic Escherichia coli infection	0.638628	2	0.97	P60709	"Actin, cytoplasmic 1"	0.29	Q1	ACTB	46.4	41.736	323.31	283	13	1	44	43	38	24	29	12	20	16	17	14	26	13	13	13	12	13	12	12	13	12	12	13	1	1	1	1	1	1	1	1	1	1	1	1679800000	2476700000
hsa04151 PI3K-Akt signaling pathway	0.886224	4	0.66	P07333	Macrophage colony-stimulating factor 1 receptor	1.862	Q3	CSF1R	5.6	107.98	41.237	26	4	4	1	4	1	2	2	5	2	2	3	2	2	3	4	3	3	4	4	3	4	4	2	3	3	4	3	3	4	4	3	4	4	2	3	4190300	7776200
hsa04151 PI3K-Akt signaling pathway	0.886224	4	0.66	P05106	Integrin beta-3	0.08	Q1	ITGB3	10.4	87.057	36.945	17	6	6	8	6	1	2	0	0	0	0	0	0	0	5	6	4	5	1	0	1	1	0	0	0	5	6	4	5	1	0	1	1	0	0	0	3906900	5415700
hsa04151 PI3K-Akt signaling pathway	0.886224	4	0.66	Q04917	14-3-3 protein eta	0.208	Q1	YWHAH	32.9	28.218	32.831	13	8	5	1	5	1	1	0	0	0	1	0	0	4	6	7	6	6	4	1	2	4	2	2	6	3	4	3	3	2	0	0	1	0	0	3	7960300	8846500
hsa04151 PI3K-Akt signaling pathway	0.886224	4	0.66	P04275	von Willebrand factor	3.077	Q4	VWF	26.4	309.26	323.31	353	59	59	18	16	26	12	36	46	39	55	19	39	47	26	21	33	19	35	44	41	45	28	42	40	26	21	33	19	35	44	41	45	28	42	40	8507200	7019600
hsa05031 Amphetamine addiction	0.473641	1	1.69	P0DP25	Calmodulin-3	0.117	Q1	CALM3	30.9	16.837	77.602	20	5	4	3	5	4	2	1	0	1	1	0	0	3	3	3	3	3	2	2	2	2	1	1	5	2	3	2	2	2	2	2	2	1	1	4	127230000	180730000
hsa04217 Necroptosis	0.676094	1	0.97	P62937	Peptidyl-prolyl cis-trans isomerase A	0.215	Q1	PPIA	37	18.012	25.026	44	6	6	7	10	5	3	2	3	1	2	1	3	7	6	6	6	5	3	3	2	3	4	4	6	6	6	6	5	3	3	2	3	4	4	6	123870000	228790000
hsa05230 Central carbon metabolism in cancer	0.619038	1	1.13	P14618	Pyruvate kinase PKM	0.175	Q1	PKM	39.2	57.936	117.99	70	16	16	14	16	13	4	2	4	2	2	0	3	10	13	14	11	7	5	5	6	6	4	2	12	13	14	11	7	5	5	6	6	4	2	12	33164000	55443000
[truncated: 19 more columns]

## Sheet: Q2
KEGG pathway	Mapping	Background	All Mapping	All Background	Fold enrichment	Fisher's exact test p value	-log10(p value)	Related proteins
hsa00640 Propanoate metabolism	1	2	3	440	73.33	0.0136053	1.87	P00338
hsa00620 Pyruvate metabolism	1	5	3	440	29.33	0.033781	1.47	P00338
hsa00270 Cysteine and methionine metabolism	1	5	3	440	29.33	0.033781	1.47	P00338
hsa04213 Longevity regulating pathway - multiple species	1	7	3	440	20.95	0.0470774	1.33	P17066

## Sheet: Q2 Pathway2Protein
KEGG pathway	Fisher's exact test p value	Mapping	Fold enrichment	Protein accession	Protein description	Ratio	Regulated Type	Gene name	Sequence coverage [%]	Mol. weight [kDa]	Score	MS/MS Counts	Peptides	Unique peptides	MS/MS Count C_1	MS/MS Count C_2	MS/MS Count C_3	MS/MS Count C_4	MS/MS Count ITP1_1	MS/MS Count ITP1_2	MS/MS Count ITP1_3	MS/MS Count ITP1_4	MS/MS Count ITP2_1	MS/MS Count ITP2_2	MS/MS Count ITP2_3	Peptides C_1	Peptides C_2	Peptides C_3	Peptides C_4	Peptides ITP1_1	Peptides ITP1_2	Peptides ITP1_3	Peptides ITP1_4	Peptides ITP2_1	Peptides ITP2_2	Peptides ITP2_3	Unique peptides C_1	Unique peptides C_2	Unique peptides C_3	Unique peptides C_4	Unique peptides ITP1_1	Unique peptides ITP1_2	Unique peptides ITP1_3	Unique peptides ITP1_4	Unique peptides ITP2_1	Unique peptides ITP2_2	Unique peptides ITP2_3	iBAQ C_1	iBAQ C_2
hsa00620 Pyruvate metabolism	0.033781	1	29.33	P00338	L-lactate dehydrogenase A chain	0.507	Q2	LDHA	32.2	36.688	37.961	47	11	10	6	8	6	3	3	3	1	2	2	3	10	10	11	10	9	7	9	9	6	7	7	11	9	10	9	8	6	8	8	5	6	6	10	81107000	119510000
hsa05145 Toxoplasmosis	0.0797837	1	12.22	P17066	Heat shock 70 kDa protein 6	0.618	Q2	HSPA6	11.7	71.027	5.8846	10	6	1	1	0	1	1	1	1	1	1	1	1	1	3	4	3	2	1	2	1	1	1	3	5	1	1	1	1	1	1	1	1	1	1	1	15161000	17349000
hsa05205 Proteoglycans in cancer	0.142934	1	6.67	P51884	Lumican	0.644	Q2	LUM	37.6	38.429	323.31	219	12	9	19	17	21	17	19	24	15	15	25	23	24	10	11	11	11	11	11	10	10	11	11	11	8	8	9	9	9	9	8	8	9	9	9	1097200000	1240200000
hsa04915 Estrogen signaling pathway	0.0990435	1	9.78	P17066	Heat shock 70 kDa protein 6	0.618	Q2	HSPA6	11.7	71.027	5.8846	10	6	1	1	0	1	1	1	1	1	1	1	1	1	3	4	3	2	1	2	1	1	1	3	5	1	1	1	1	1	1	1	1	1	1	1	15161000	17349000
hsa04213 Longevity regulating pathway - multiple species	0.0470774	1	20.95	P17066	Heat shock 70 kDa protein 6	0.618	Q2	HSPA6	11.7	71.027	5.8846	10	6	1	1	0	1	1	1	1	1	1	1	1	1	3	4	3	2	1	2	1	1	1	3	5	1	1	1	1	1	1	1	1	1	1	1	15161000	17349000
hsa04141 Protein processing in endoplasmic reticulum	0.118033	1	8.15	P17066	Heat shock 70 kDa protein 6	0.618	Q2	HSPA6	11.7	71.027	5.8846	10	6	1	1	0	1	1	1	1	1	1	1	1	1	3	4	3	2	1	2	1	1	1	3	5	1	1	1	1	1	1	1	1	1	1	1	15161000	17349000
hsa04010 MAPK signaling pathway	0.130543	1	7.33	P17066	Heat shock 70 kDa protein 6	0.618	Q2	HSPA6	11.7	71.027	5.8846	10	6	1	1	0	1	1	1	1	1	1	1	1	1	3	4	3	2	1	2	1	1	1	3	5	1	1	1	1	1	1	1	1	1	1	1	15161000	17349000
hsa00270 Cysteine and methionine metabolism	0.033781	1	29.33	P00338	L-lactate dehydrogenase A chain	0.507	Q2	LDHA	32.2	36.688	37.961	47	11	10	6	8	6	3	3	3	1	2	2	3	10	10	11	10	9	7	9	9	6	7	7	11	9	10	9	8	6	8	8	5	6	6	10	81107000	119510000
hsa05162 Measles	0.0862338	1	11.28	P17066	Heat shock 70 kDa protein 6	0.618	Q2	HSPA6	11.7	71.027	5.8846	10	6	1	1	0	1	1	1	1	1	1	1	1	1	3	4	3	2	1	2	1	1	1	3	5	1	1	1	1	1	1	1	1	1	1	1	15161000	17349000
hsa05134 Legionellosis	0.0733033	1	13.33	P17066	Heat shock 70 kDa protein 6	0.618	Q2	HSPA6	11.7	71.027	5.8846	10	6	1	1	0	1	1	1	1	1	1	1	1	1	3	4	3	2	1	2	1	1	1	3	5	1	1	1	1	1	1	1	1	1	1	1	15161000	17349000
hsa04612 Antigen processing and presentation	0.105403	1	9.17	P17066	Heat shock 70 kDa protein 6	0.618	Q2	HSPA6	11.7	71.027	5.8846	10	6	1	1	0	1	1	1	1	1	1	1	1	1	3	4	3	2	1	2	1	1	1	3	5	1	1	1	1	1	1	1	1	1	1	1	15161000	17349000
hsa05164 Influenza A	0.0733033	1	13.33	P17066	Heat shock 70 kDa protein 6	0.618	Q2	HSPA6	11.7	71.027	5.8846	10	6	1	1	0	1	1	1	1	1	1	1	1	1	3	4	3	2	1	2	1	1	1	3	5	1	1	1	1	1	1	1	1	1	1	1	15161000	17349000
hsa04922 Glucagon signaling pathway	0.0536797	1	18.33	P00338	L-lactate dehydrogenase A chain	0.507	Q2	LDHA	32.2	36.688	37.961	47	11	10	6	8	6	3	3	3	1	2	2	3	10	10	11	10	9	7	9	9	6	7	7	11	9	10	9	8	6	8	8	5	6	6	10	81107000	119510000
hsa00640 Propanoate metabolism	0.0136053	1	73.33	P00338	L-lactate dehydrogenase A chain	0.507	Q2	LDHA	32.2	36.688	37.961	47	11	10	6	8	6	3	3	3	1	2	2	3	10	10	11	10	9	7	9	9	6	7	7	11	9	10	9	8	6	8	8	5	6	6	10	81107000	119510000
hsa00010 Glycolysis / Gluconeogenesis	0.105403	1	9.17	P00338	L-lactate dehydrogenase A chain	0.507	Q2	LDHA	32.2	36.688	37.961	47	11	10	6	8	6	3	3	3	1	2	2	3	10	10	11	10	9	7	9	9	6	7	7	11	9	10	9	8	6	8	8	5	6	6	10	81107000	119510000
hsa03040 Spliceosome	0.0536797	1	18.33	P17066	Heat shock 70 kDa protein 6	0.618	Q2	HSPA6	11.7	71.027	5.8846	10	6	1	1	0	1	1	1	1	1	1	1	1	1	3	4	3	2	1	2	1	1	1	3	5	1	1	1	1	1	1	1	1	1	1	1	15161000	17349000
hsa04144 Endocytosis	0.0990435	1	9.78	P17066	Heat shock 70 kDa protein 6	0.618	Q2	HSPA6	11.7	71.027	5.8846	10	6	1	1	0	1	1	1	1	1	1	1	1	1	3	4	3	2	1	2	1	1	1	3	5	1	1	1	1	1	1	1	1	1	1	1	15161000	17349000
[truncated: 19 more columns]

## Sheet: Q4
KEGG pathway	Mapping	Background	All Mapping	All Background	Fold enrichment	Fisher's exact test p value	-log10(p value)	Related proteins
hsa04141 Protein processing in endoplasmic reticulum	2	18	8	440	6.11	0.0382787	1.42	P33908 Q12907
hsa04611 Platelet activation	2	19	8	440	5.79	0.0423882	1.37	P02675 P04275

## Sheet: Q4 Pathway2Protein
KEGG pathway	Fisher's exact test p value	Mapping	Fold enrichment	Protein accession	Protein description	Ratio	Regulated Type	Gene name	Sequence coverage [%]	Mol. weight [kDa]	Score	MS/MS Counts	Peptides	Unique peptides	MS/MS Count C_1	MS/MS Count C_2	MS/MS Count C_3	MS/MS Count C_4	MS/MS Count ITP1_1	MS/MS Count ITP1_2	MS/MS Count ITP1_3	MS/MS Count ITP1_4	MS/MS Count ITP2_1	MS/MS Count ITP2_2	MS/MS Count ITP2_3	Peptides C_1	Peptides C_2	Peptides C_3	Peptides C_4	Peptides ITP1_1	Peptides ITP1_2	Peptides ITP1_3	Peptides ITP1_4	Peptides ITP2_1	Peptides ITP2_2	Peptides ITP2_3	Unique peptides C_1	Unique peptides C_2	Unique peptides C_3	Unique peptides C_4	Unique peptides ITP1_1	Unique peptides ITP1_2	Unique peptides ITP1_3	Unique peptides ITP1_4	Unique peptides ITP2_1	Unique peptides ITP2_2	Unique peptides ITP2_3	iBAQ C_1	iBAQ C_2
hsa04510 Focal adhesion	0.466829	1	1.67	P04275	von Willebrand factor	3.077	Q4	VWF	26.4	309.26	323.31	353	59	59	18	16	26	12	36	46	39	55	19	39	47	26	21	33	19	35	44	41	45	28	42	40	26	21	33	19	35	44	41	45	28	42	40	8507200	7019600
hsa04216 Ferroptosis	0.121322	1	7.86	P02786	Transferrin receptor protein 1	4.066	Q4	TFRC	10.7	84.87	9.3186	15	7	7	0	1	1	0	2	0	2	4	1	4	0	1	3	1	0	3	3	3	6	1	5	0	1	3	1	0	3	3	3	6	1	5	0	922240	1377600
hsa00590 Arachidonic acid metabolism	0.104821	1	9.17	P41222	Prostaglandin-H2 D-isomerase	2.503	Q4	PTGDS	28.9	21.029	9.0818	39	5	5	1	3	1	1	5	12	1	3	4	2	6	4	4	4	3	3	5	4	4	4	3	4	4	4	4	3	3	5	4	4	4	3	4	29359000	40630000
hsa05132 Salmonella infection	0.121322	1	7.86	P18428	Lipopolysaccharide-binding protein	2.682	Q4	LBP	12.5	53.383	18.703	55	6	6	7	5	2	1	7	10	4	5	5	5	4	5	5	3	4	5	6	4	5	5	3	4	5	5	3	4	5	6	4	5	5	3	4	52797000	66496000
hsa05165 Human papillomavirus infection	0.400001	1	2.04	P04275	von Willebrand factor	3.077	Q4	VWF	26.4	309.26	323.31	353	59	59	18	16	26	12	36	46	39	55	19	39	47	26	21	33	19	35	44	41	45	28	42	40	26	21	33	19	35	44	41	45	28	42	40	8507200	7019600
hsa04512 ECM-receptor interaction	0.338824	1	2.5	P04275	von Willebrand factor	3.077	Q4	VWF	26.4	309.26	323.31	353	59	59	18	16	26	12	36	46	39	55	19	39	47	26	21	33	19	35	44	41	45	28	42	40	26	21	33	19	35	44	41	45	28	42	40	8507200	7019600
hsa05144 Malaria	0.153527	1	6.11	P68871	Hemoglobin subunit beta	2.375	Q4	HBB	82.3	15.998	141.01	241	10	5	13	12	9	9	19	27	12	13	13	46	68	10	10	8	8	10	10	10	10	9	10	10	5	5	5	5	5	5	5	5	5	5	5	930230000	1123400000
hsa04640 Hematopoietic cell lineage	0.338824	1	2.5	P02786	Transferrin receptor protein 1	4.066	Q4	TFRC	10.7	84.87	9.3186	15	7	7	0	1	1	0	2	0	2	4	1	4	0	1	3	1	0	3	3	3	6	1	5	0	1	3	1	0	3	3	3	6	1	5	0	922240	1377600
hsa04141 Protein processing in endoplasmic reticulum	0.0382787	2	6.11	P33908	"Mannosyl-oligosaccharide 1,2-alpha-mannosidase IA"	2.429	Q4	MAN1A1	17	72.968	19.682	44	10	10	4	4	5	2	4	4	5	3	4	6	3	7	8	7	5	7	6	8	7	7	7	7	7	8	7	5	7	6	8	7	7	7	7	7735200	15611000
hsa04141 Protein processing in endoplasmic reticulum	0.0382787	2	6.11	Q12907	Vesicular integral-membrane protein VIP36	2.23	Q4	LMAN2	9	40.228	18.64	18	3	3	1	1	3	0	1	3	2	2	3	0	2	1	1	2	1	1	3	2	2	2	0	2	1	1	2	1	1	3	2	2	2	0	2	2029200	2258600
hsa05152 Tuberculosis	0.36392	1	2.29	P18428	Lipopolysaccharide-binding protein	2.682	Q4	LBP	12.5	53.383	18.703	55	6	6	7	5	2	1	7	10	4	5	5	5	4	5	5	3	4	5	6	4	5	5	3	4	5	5	3	4	5	6	4	5	5	3	4	52797000	66496000
hsa04610 Complement and coagulation cascades	0.213485	2	2.29	P02675	Fibrinogen beta chain	2.134	Q4	FGB	74.3	55.928	323.31	714	37	31	79	56	53	39	76	111	48	64	66	59	63	35	32	32	29	34	37	29	32	33	34	30	29	26	26	23	28	31	23	26	27	28	26	2767400000	1768200000
hsa04610 Complement and coagulation cascades	0.213485	2	2.29	P04275	von Willebrand factor	3.077	Q4	VWF	26.4	309.26	323.31	353	59	59	18	16	26	12	36	46	39	55	19	39	47	26	21	33	19	35	44	41	45	28	42	40	26	21	33	19	35	44	41	45	28	42	40	8507200	7019600
hsa05143 African trypanosomiasis	0.184695	1	5	P68871	Hemoglobin subunit beta	2.375	Q4	HBB	82.3	15.998	141.01	241	10	5	13	12	9	9	19	27	12	13	13	46	68	10	10	8	8	10	10	10	10	9	10	10	5	5	5	5	5	5	5	5	5	5	5	930230000	1123400000
hsa04066 HIF-1 signaling pathway	0.169239	1	5.5	P02786	Transferrin receptor protein 1	4.066	Q4	TFRC	10.7	84.87	9.3186	15	7	7	0	1	1	0	2	0	2	4	1	4	0	1	3	1	0	3	3	3	6	1	5	0	1	3	1	0	3	3	3	6	1	5	0	922240	1377600
hsa00510 N-Glycan biosynthesis	0.0536797	1	18.33	P33908	"Mannosyl-oligosaccharide 1,2-alpha-mannosidase IA"	2.429	Q4	MAN1A1	17	72.968	19.682	44	10	10	4	4	5	2	4	4	5	3	4	6	3	7	8	7	5	7	6	8	7	7	7	7	7	8	7	5	7	6	8	7	7	7	7	7735200	15611000
hsa04145 Phagosome	0.477309	1	1.62	P02786	Transferrin receptor protein 1	4.066	Q4	TFRC	10.7	84.87	9.3186	15	7	7	0	1	1	0	2	0	2	4	1	4	0	1	3	1	0	3	3	3	6	1	5	0	1	3	1	0	3	3	3	6	1	5	0	922240	1377600
hsa04620 Toll-like receptor signaling pathway	0.0880494	1	11	P18428	Lipopolysaccharide-binding protein	2.682	Q4	LBP	12.5	53.383	18.703	55	6	6	7	5	2	1	7	10	4	5	5	5	4	5	5	3	4	5	6	4	5	5	3	4	5	5	3	4	5	6	4	5	5	3	4	52797000	66496000
hsa04064 NF-kappa B signaling pathway	0.214854	1	4.23	P18428	Lipopolysaccharide-binding protein	2.682	Q4	LBP	12.5	53.383	18.703	55	6	6	7	5	2	1	7	10	4	5	5	5	4	5	5	3	4	5	6	4	5	5	3	4	5	5	3	4	5	6	4	5	5	3	4	52797000	66496000
hsa04151 PI3K-Akt signaling pathway	0.545758	1	1.34	P04275	von Willebrand factor	3.077	Q4	VWF	26.4	309.26	323.31	353	59	59	18	16	26	12	36	46	39	55	19	39	47	26	21	33	19	35	44	41	45	28	42	40	26	21	33	19	35	44	41	45	28	42	40	8507200	7019600
hsa04611 Platelet activation	0.0423882	2	5.79	P02675	Fibrinogen beta chain	2.134	Q4	FGB	74.3	55.928	323.31	714	37	31	79	56	53	39	76	111	48	64	66	59	63	35	32	32	29	34	37	29	32	33	34	30	29	26	26	23	28	31	23	26	27	28	26	2767400000	1768200000
hsa04611 Platelet activation	0.0423882	2	5.79	P04275	von Willebrand factor	3.077	Q4	VWF	26.4	309.26	323.31	353	59	59	18	16	26	12	36	46	39	55	19	39	47	26	21	33	19	35	44	41	45	28	42	40	26	21	33	19	35	44	41	45	28	42	40	8507200	7019600
hsa04144 Endocytosis	0.244032	1	3.67	P02786	Transferrin receptor protein 1	4.066	Q4	TFRC	10.7	84.87	9.3186	15	7	7	0	1	1	0	2	0	2	4	1	4	0	1	3	1	0	3	3	3	6	1	5	0	1	3	1	0	3	3	3	6	1	5	0	922240	1377600
[truncated: 19 more columns]
